# Supplementary material for: Long-term exposure to ambient fine particulate components and leukocyte epigenome-wide DNA Methylation in older men: the Normative Aging Study
Source: Environ Health. 2023 Aug 7;22:54. doi: 10.1186/s12940-023-01007-5 (PMC10405403; doi:10.1186/s12940-023-01007-5)
Supplement: Supplementary file 1 — Additional file 1. [file 12940_2023_1007_MOESM1_ESM.zip]

Archive with 2 entries (2 files):
- Supplementary Information.docx
- Tables S1-7.xlsx
