# Supplementary material for: Long-term exposure to ambient fine particulate components and leukocyte epigenome-wide DNA Methylation in older men: the Normative Aging Study
Source: Environ Health. 2023 Aug 7;22:54. doi: 10.1186/s12940-023-01007-5 (PMC10405403; doi:10.1186/s12940-023-01007-5)
Supplement: Supplementary file 1 — Additional file 1. [file 12940_2023_1007_MOESM1_ESM.zip › Tables S1-7.xlsx]

## Sheet: Table S1
Table S1. The Pearson correlation among PM2.5 and its 14 PMCs in the Normative Aging Study, 2000-2013.
Particles	PM2.5	Br	Ca	Cu	EC	Fe	K	Ni	NO3-	OC	Pb	Si	SO42-	V	Zn
PM2.5	1	0.47***	0.50***	0.49***	0.53***	0.63***	0.02	0.62***	0.44***	0.66***	0.58***	0.35***	0.40***	0.56***	0.60***
Br	-	1	0.44***	0.62***	0.43***	0.53***	0.20***	0.59***	0.48***	0.43***	0.41***	0.03	0.31***	0.62***	0.56***
Ca	-	-	1	0.49***	0.60***	0.63***	0.08**	0.58***	0.46***	0.60***	0.36***	0.44***	0.27***	0.57***	0.39***
Cu	-	-	-	1	0.48***	0.80***	0	0.60***	0.36***	0.48***	0.22***	-0.03	-0.06*	0.39***	0.61***
EC	-	-	-	-	1	0.74***	0.10***	0.62***	0.49***	0.42***	0.41***	0.01	0.25***	0.55***	0.67***
Fe	-	-	-	-	-	1	-0.02	0.75***	0.47***	0.59***	0.43***	0.09**	0.09**	0.53***	0.78***
K	-	-	-	-	-	-	1	0.03	0.03	0.05	0.14***	-0.04	0.09**	0.08**	0.05
Ni	-	-	-	-	-	-	-	1	0.58***	0.50***	0.50***	0.21***	0.32***	0.73***	0.67***
NO3-	-	-	-	-	-	-	-	-	1	0.43***	0.50***	0.40***	0.65***	0.49***	0.49***
OC	-	-	-	-	-	-	-	-	-	1	0.67***	0.52***	0.39***	0.47***	0.54***
Pb	-	-	-	-	-	-	-	-	-	-	1	0.48***	0.70***	0.53***	0.63***
Si	-	-	-	-	-	-	-	-	-	-	-	1	0.59***	0.23***	0.04
SO42-	-	-	-	-	-	-	-	-	-	-	-	-	1	0.47***	0.28***
V	-	-	-	-	-	-	-	-	-	-	-	-	-	1	0.54***
Abbreviations: Br, Bromine; Ca, Calcium; Cu, copper; EC, elemental carbon; Fe, iron; Pb, lead; Ni, nickel; NO3-, nitrate; OC, organic carbon; K, potassium; Si, silicon; SO42-, sulfate; V, vanadium; Zn, zinc.
***p<0.001; **p<0.01; *p<0.05

## Sheet: Table S2
Table S2. The significant DMPs ranked on p-value associated with one IQR increase in each PMC in the site-by-site analyses.
PMCs	CpGs	UCSC gene a	chr a	Position	p	Difference in DNAm b	UCSC_RefGene_Group a
Br	cg03265190	ZNF687	1	151255250	9.49096e-10	-0.33	5'UTR
	cg02522681	VPS4A	16	69345610	6.96624e-09	-0.48	Body
	cg09835867	-	20	31173147	1.09537e-08	-0.31	-
	cg24441872	USP46	4	53525715	1.26443e-08	-0.48	TSS1500
	cg11864326	ABR	17	942320	3.41038e-08	-0.25	Body
	cg01747792	-	20	61806628	8.49167e-08	-0.96	-
	cg23919568	FAM32A	19	16296265	8.51759e-08	-0.17	1stExon
	cg07323055	FASTKD5;UBOX5	20	3140559	1.17652e-07	-0.56	TSS200
	cg13129662	PPP1R9B	17	48227708	1.65599e-07	-0.61	1stExon
	cg23758016	LLGL2	17	73521635	1.75594e-07	-0.63	TSS200
	cg27250362	CTCF	16	67597316	1.99173e-07	-0.41	5'UTR
	cg03828939	TBC1D24	16	2525452	2.03251e-07	-0.29	5'UTR
	cg11019462	PRDM15	21	43299789	2.5137e-07	-0.29	TSS200;TSS1500
	cg03310453	PPP1CC	12	111180513	2.69324e-07	-0.37	1stExon;5'UTR
	cg02690350	NUFIP2	17	27620209	2.70256e-07	-0.38	Body
	cg01717254	USP39	2	85843265	3.30058e-07	-0.22	TSS200
	cg14522055	DAPK2	15	64338757	3.53808e-07	-0.17	TSS1500
	cg08044516	SARM1;VTN	17	26698710	3.96801e-07	-0.16	TSS1500
	cg24229819	DUSP3	17	41856238	4.05731e-07	-0.27	1stExon
	cg02130453	-	4	2537789	4.47753e-07	-0.31	-
	cg15605445	LDB3	10	88470986	4.4916e-07	-0.32	Body;Body;Body
	cg04004861	STAU2	8	74659081	5.24121e-07	-0.29	5'UTR;1stExon
	cg05871607	RPA2	1	28241317	5.64369e-07	-0.31	TSS200
	cg10209391	UBXN11	1	26633129	6.20161e-07	-0.2	5'UTR;1stExon
	cg07143898	SLIT1	10	98945300	6.2595e-07	-0.35	1stExon
	cg08334153	MIR1204;PVT1	8	128806872	7.55687e-07	-0.36	TSS1500;Body
	cg08579070	LMO7	13	76210054	7.82423e-07	-0.45	Body
	cg22394119	GATS	7	99869529	9.75727e-07	-0.22	Body;1stExon
	cg04560979	ALKBH5	17	18086957	1.03038e-06	-0.31	5'UTR;1stExon
	cg14229247	ANP32B	9	100745139	1.19266e-06	-0.45	TSS1500
	cg02449978	CDC25A	3	48230167	1.22878e-06	-0.24	TSS1500
	cg01606998	PANX2	22	50608598	1.40646e-06	-0.33	TSS1500
	cg20121715	PDGFB;PDGFB	22	39640505	1.41537e-06	-0.29	1stExon;5'UTR
	cg23064465	DCTD	4	183838739	1.54838e-06	-0.43	TSS200
	cg20383686	NPHP4	1	6052612	1.57367e-06	-0.59	TSS200
	cg05141645	CAPRIN1	11	34073487	1.68212e-06	-0.33	5'UTR;5'UTR
	cg10561472	ZBTB7A	19	4066818	1.74329e-06	-0.39	TSS200
	cg02879784	ISY1	3	128880367	1.74494e-06	-0.19	TSS1500
	cg27637895	GDAP2;WDR3	1	118472247	1.77261e-06	-0.34	1stExon;5'UTR
	cg12646642	ATP6V0B	1	44440766	1.7863e-06	-0.28	5'UTR;1stExon
	cg22835157	-	15	41218352	1.85919e-06	-0.37	-
	cg00019495	HOPX	4	57547525	1.88117e-06	-2.94	5'UTR;1stExon
	cg01162436	FAM188A	10	15902292	1.93199e-06	-0.28	1stExon
	cg03332122	SPAG4	20	34203707	2.06602e-06	-0.4	TSS200
	cg14148944	MIR191;NDUFAF3	3	49059135	2.14356e-06	-0.34	TSS1500;5'UTR
	cg25322211	TRIM65	17	73892982	2.25087e-06	-0.24	1stExon
	cg07894162	MORC2;TUG1	22	31364948	2.59523e-06	-0.36	TSS1500
	cg00826610	DCAF10	9	37800654	2.63982e-06	-0.34	TSS200
	cg08834152	SMYD5	2	73441314	2.64515e-06	-0.18	TSS200
	cg10633491	ZBTB7A	19	4066815	2.66896e-06	-0.52	1stExon;5'UTR
	cg01762921	PHF13	1	6673618	2.79635e-06	-0.31	TSS200
	cg06790275	PIAS1	15	68346669	2.98323e-06	-0.3	1stExon
	cg25142954	CHAC1	15	41245554	3.02392e-06	-0.4	TSS200;TSS200
	cg20966972	MYST3	8	41909463	3.12847e-06	-0.35	1stExon;5'UTR
	cg23097052	MUS81	11	65629188	3.18052e-06	-0.28	Body
	cg05845928	PITPNM3	17	6458752	3.24018e-06	-0.24	Body
	cg15323528	CDH23	10	73156427	3.25637e-06	-0.25	TSS1500
	cg17895236	NTN1	17	8924740	3.91402e-06	-0.37	TSS200
Ca	cg00509207	TSPAN11	12	31078979	1.65164e-08	-1.48	TSS1500
Cu	cg25719439	C16orf7;ZNF276	16	89788035	9.43435e-08	-0.12	TSS1500;5'UTR;1stExon
	cg08579070	LMO7	13	76210054	2.90467e-07	-0.49	Body
	cg00193613	C1QTNF1	17	77042810	4.03621e-07	-1.21	Body
	cg12052812	COG2	1	230778592	5.39079e-07	-0.29	Body
	cg03310453	PPP1CC	12	111180513	6.52546e-07	-0.37	1stExon;5'UTR
	cg07944445	-	7	155006275	1.22988e-06	-2.23	-
	cg27250362	CTCF	16	67597316	1.2741e-06	-0.44	5'UTR
	cg08712008	-	16	11339578	1.42919e-06	-0.46	-
	cg22430734	DUSP14	17	35849794	2.2343e-06	-0.29	TSS200
	cg14207052	DNM1;CIZ1	9	130965476	2.8248e-06	-0.27	TSS200;5'UTR
	cg06732687	-	14	56299289	3.0588e-06	-0.96	-
	cg23291136	C17orf51	17	21454578	3.50797e-06	-0.21	1stExon
	cg09788111	IKZF5;ACADSB	10	124768255	3.74659e-06	-0.32	5'UTR;1stExon;TSS200
Fe	cg02157052	TMTC4	13	101326091	5.72821e-08	-0.57	5'UTR
	cg04310460	C11orf94	11	45928805	4.65168e-07	-1.56	5'UTR;1stExon
	cg18265608	ACCS	11	44087367	4.97809e-07	-3	TSS1500
	cg10515956	MCOLN3	1	85514610	6.18416e-07	-0.69	TSS1500
	cg07450086	SELT	3	150320765	1.5557e-06	-1.37	TSS1500
	cg06644515	SNORD47;GAS5;SNORD81;SNORD78;SNORD79	1	173834831	2.78632e-06	-0.99	TSS1500;Body
K	cg14019050	ABCA1	9	107690770	2.6274e-08	1.83	TSS1500
	cg20551922	SPNS3	17	4391282	1.38132e-07	0.75	3'UTR
	cg11436113	-	20	19191145	2.80901e-07	0.89	-
	cg08498836	WWTR1	3	149292366	3.50234e-07	0.62	Body
	cg02324920	NEURL	10	105253152	8.46147e-07	0.88	TSS1500
	cg01035956	TRIM7	5	180627729	9.70583e-07	1.18	5'UTR;Body
	cg08325343	-	12	132986500	1.76913e-06	0.64	-
	cg03962821	-	7	1315051	1.80696e-06	1.06	-
	cg03518533	-	7	1789648	2.36707e-06	0.48	-
	cg00280895	-	2	121100727	3.26395e-06	1.35	-
	cg19226100	ZNF193	6	28195028	3.50259e-06	0.41	Body
Ni	cg12640482	SNHG12;SNORD99	1	28905573	9.16963e-08	-1.34	Body;TSS1500
	cg00407413	RER1	1	2332075	9.46762e-08	-0.99	Body
	cg20921972	WNT5B	12	1753440	1.62411e-07	-1.95	Body
	cg07241908	XKR4	8	56284622	1.28306e-06	-0.57	Body
	cg24807850	PRDM16	1	3165391	1.72355e-06	-1.97	Body
	cg07197831	DNAJC5G	2	27503157	2.83614e-06	-1.39	3'UTR
	cg10449408	MTHFD1L	6	151186502	2.87066e-06	-0.76	TSS200
	cg22441882	SLC18A1	8	20040654	3.55267e-06	-0.94	1stExon;5'UTR
NO3-	cg08045932	-	20	61659980	1.92923e-08	-4.12	-
	cg27637895	GDAP2;WDR3	1	118472247	3.57029e-08	-0.36	1stExon;5'UTR
	cg25551691	PEBP1	12	118573845	1.12931e-07	-0.24	TSS200
	cg23010344	RHOU	1	228871301	7.74718e-07	0.42	1stExon;5'UTR
	cg07376297	-	3	31481371	8.26054e-07	1.14	-
	cg24697733	-	17	21793436	1.31929e-06	1.41	-
	cg03295933	C19orf25	19	1479358	1.90402e-06	-0.36	TSS200
	cg24229819	DUSP3	17	41856238	2.02815e-06	-0.3	1stExon
	cg21271452	CHRAC1	8	141522359	2.45554e-06	-0.19	Body
	cg03070236	ADCY9	16	4012997	3.44044e-06	-0.47	3'UTR
	cg24548108	DIDO1	20	61558013	3.56171e-06	-0.19	TSS200;5'UTR
	cg06754557	STK39	2	169025892	3.64692e-06	0.52	Body
	cg01962727	ANKRD26P1	16	46603059	3.68444e-06	1.64	TSS200
	cg06462347	LOC728392	17	5404508	3.84072e-06	-0.26	1stExon;5'UTR
	cg00207921	-	1	1098992	3.9071e-06	-0.63	-
OC	cg01995099	SEPT3;WBP2NL	22	42394048	1.24556e-06	-0.65	3'UTR;TSS1500
	cg07691004	GNRH2	20	3024107	1.38075e-06	-0.66	TSS200
Si	cg11339007	MIDN	19	1249485	1.12515e-07	0.35	5'UTR
	cg06994747	ADAMTS10	19	8675639	5.30874e-07	0.44	TSS200
	cg26402401	TBCCD1;DNAJB11	3	186288336	7.14193e-07	0.17	TSS200
	cg22092745	POLR1E	9	37485802	9.74927e-07	0.24	TSS200
	cg26072457	RAD17;TAF9	5	68665540	1.94036e-06	0.43	TSS200;1stExon
	cg09835867	-	20	31173147	2.09457e-06	0.39	-
	cg00799842	PCIF1	20	44563271	3.28352e-06	0.5	TSS200
	cg05782288	SOS1	2	39348152	3.77991e-06	0.32	TSS1500
	cg10675666	TRIM4	7	99517192	3.78119e-06	0.4	TSS200
	cg08741214	MTHFD2	2	74426422	3.91294e-06	0.23	Body
SO42-	cg18127619	SEC23A	14	39511766	6.53616e-07	0.24	Body
	cg15501415	-	1	57107842	1.0108e-06	0.29	-
	cg25741368	LIPE	19	42906601	1.24292e-06	-0.27	Body
	cg17292610	DUSP13	10	76860251	1.94e-06	-0.46	Body;TSS1500;3'UTR
	cg03989273	TCF7	5	133468435	2.11658e-06	-1.18	Body
	cg17872261	LOC441046	4	144480946	2.34499e-06	1.08	Body
	cg17083209	LPHN2	1	82274574	3.15312e-06	-1.24	5'UTR
V	cg11011602	SNORD24;MED22;RPL7A	9	136215029	9.34713e-07	-0.2	TSS1500;TSS200
	cg07849460	PTPRN2	7	158349960	1.64609e-06	0.25	Body
	cg10209391	UBXN11	1	26633129	2.33869e-06	-0.26	5'UTR;1stExon
	cg16451673	-	13	89370229	3.5459e-06	0.88	-
	cg18692678	TBX5	12	114838772	3.63548e-06	-0.95	Body
Zn	cg03147210	THEM4	1	151882284	1.56224e-07	-0.2	TSS200
	cg27134322	ARHGEF10	8	1900778	3.63988e-07	2.27	Body
	cg13811168	DUSP8;HCCA2	11	1581473	5.4887e-07	-1.11	Body
	cg05661533	LPCAT1	5	1495043	1.35069e-06	1.09	Body
	cg09546802	PRELID2	5	145215546	2.7774e-06	-1.97	TSS1500
	cg03319752	PCSK2	20	17209431	2.78335e-06	-0.35	Body
	cg20823940	F3	1	95007489	3.75813e-06	-0.26	TSS200
Abbreviations: Br, Bromine; Ca, Calcium; Cu, copper; Fe, iron; K, potassium; Ni, nickel; NO3-, nitrate; OC, organic carbon; Si, silicon; SO42-, sulfate; V, vanadium; Zn, zinc; IQR, interquartile range; DMP, differentially methylated probes
a The University of California Santa Cruz UCSC database (GRCh37/hg19)
b Difference in DNAm level (% 5-mC) per one IQR increase in each PMC

## Sheet: Table S3
Table S3. The significant DMPs ranked on p-value associated with one IQR increase in each source in the site-by-site analyses.
Sources	CpGs	UCSC gene a	chr a	Position	p	Difference in DNAm b	UCSC_RefGene_Group a
Source 1, biomass burning	cg09852920	COL1A1	17	48277216	8.03788e-07	-5.28	Body
	cg15911114	FST	5	52781526	8.71951e-07	13.92	3'UTR;Body
	cg04660698	C16orf53	16	29828145	1.45715e-06	-3.79	1stExon
	cg10990997	MOCS1	6	39873526	2.84874e-06	8.75	Body;3'UTR;3'UTR;3'UTR;3'UTR
	cg25277509	FGF9	13	22248161	3.1568e-06	-4.48	Body
	cg01252659	INSR	19	7198410	4.00669e-06	-5.16	Body;Body
	cg04117643	EIF4A1;SNORA48	17	7476796	7.42996e-06	-3.78	Body;TSS1500
	cg01733795	SENP3	17	7465439	1.07781e-05	-4.63	1stExon;5'UTR
	cg17644644	-	11	2295729	1.11145e-05	-4.84	-
	cg10692118	FMNL1	17	43299500	1.34835e-05	-3.04	1stExon
Source 2, all traffic	cg20597264	PDE6B	4	642691	1.20092e-06	-3.46	Body
	cg05037389	CA14	1	150230233	2.63747e-06	-6.32	1stExon;5'UTR
	cg17872261	LOC441046	4	144480946	3.95807e-06	-11.37	Body
	cg15911114	FST	5	52781526	4.89041e-06	-6.31	3'UTR;Body
	cg23121170	-	5	156225314	7.98839e-06	-10.54	-
	cg06476926	TBCD	17	80867707	8.50967e-06	-4.51	Body
	cg02470045	-	19	56146928	1.04345e-05	-10.39	-
	cg19938567	EXTL1	1	26361475	1.3367e-05	-3.88	Body
Source 3, secondary particles	cg09852920	COL1A1	17	48277216	9.77077e-08	13.6	Body
	cg16756998	ZDHHC8	22	20118943	1.50963e-07	12.31	TSS1500
	cg21675770	EXOSC5;BCKDHA	19	41903199	4.5624e-07	6.72	1stExon;TSS1500
	cg25277509	FGF9	13	22248161	1.30653e-06	10.5	Body
	cg25631650	POLRMT	19	633157	1.75872e-06	7.31	Body
	cg10692118	FMNL1	17	43299500	2.35555e-06	8.05	1stExon
	cg05524450	-	11	43598232	2.85771e-06	61.39	-
	cg21468420	-	4	24474668	3.03384e-06	9.93	-
	cg01252659	INSR	19	7198410	3.24071e-06	12.45	Body
	cg17367077	PTTG1	5	159850153	4.20905e-06	19.96	Body
	cg04660698	C16orf53	16	29828145	6.23234e-06	8.16	1stExon
	cg01733795	SENP3	17	7465439	6.58755e-06	11.61	1stExon;5'UTR
	cg08753391	TNXB	6	32049622	8.95345e-06	16.82	Body
	cg05970846	TUFM	16	28857979	1.11152e-05	-8.63	TSS1500
	cg12646642	ATP6V0B	1	44440766	1.16507e-05	8.57	5'UTR;1stExon
	cg19400876	LRRC42	1	54411017	1.25204e-05	2.62	TSS1500;5'UTR
	cg11449935	TGIF2	20	35202477	1.28066e-05	6.53	5'UTR
	cg04223844	IKBKB	8	42128868	1.31916e-05	11.61	5'UTR;1stExon
	cg19609644	-	8	125213448	1.3391e-05	15.52	-
Source 4, coal burning and heavy fuel oil combustion	cg09852920	COL1A1	17	48277216	3.10461e-07	-10.61	Body
	cg16756998	ZDHHC8	22	20118943	5.93006e-07	-9.39	TSS1500
	cg21675770	EXOSC5;BCKDHA	19	41903199	7.76504e-07	-5.33	1stExon;TSS1500
	cg17367077	PTTG1	5	159850153	2.46289e-06	-16.28	Body
	cg25631650	POLRMT	19	633157	3.21178e-06	-5.73	Body
	cg25277509	FGF9	13	22248161	3.78443e-06	-8.16	Body
	cg21468420	-	4	24474668	6.2823e-06	-7.78	-
	cg08753391	TNXB	6	32049622	6.2899e-06	-13.99	Body
	cg05524450	-	11	43598232	7.27696e-06	-47.28	-
	cg10692118	FMNL1	17	43299500	9.00762e-06	-6.15	1stExon
	cg01252659	INSR	19	7198410	9.06199e-06	-9.46	Body;Body
	cg06502392	-	3	32634341	9.58283e-06	-15.8	-
	cg17071731	-	3	11127293	1.11736e-05	-15.92	-
	cg05970846	TUFM	16	28857979	1.18191e-05	6.78	TSS1500
Abbreviations: IQR, interquartile range; DMP, differentially methylated probe
a The University of California Santa Cruz UCSC database (GRCh37/hg19)
b Difference in DNAm level (% 5-mC) per one IQR increase in each source

## Sheet: Table S4
Table S4. The significant DMRs ranked on p-value associated with one IQR increase in each PMC in the regional analyses.
PMCs	Chr a	Start a	End a	Position a	sidak p-value	nprobe b	CpGs	Annotated gene a
Br	4	57547347	57548094	57547525	8.94e-12	6	cg00019495	HOPX
	4	57547347	57548094	57547872	8.94e-12	6	cg00493422	HOPX
	4	57547347	57548094	57547579	8.94e-12	6	cg04085076	HOPX
	4	57547347	57548094	57547699	8.94e-12	6	cg06771126	HOPX
	4	57547347	57548094	57548093	8.94e-12	6	cg16975863	HOPX
	4	57547347	57548094	57547347	8.94e-12	6	cg25456368	HOPX
	17	17109239	17110121	17109740	1.9e-05	8	cg00572586	PLD6
	17	17109239	17110121	17109239	1.9e-05	8	cg01412970	PLD6
	17	17109239	17110121	17109817	1.9e-05	8	cg02880176	PLD6
	17	17109239	17110121	17109640	1.9e-05	8	cg03292213	PLD6
	17	17109239	17110121	17109570	1.9e-05	8	cg05590257	PLD6
	17	17109239	17110121	17110120	1.9e-05	8	cg16340422	PLD6
	17	17109239	17110121	17109678	1.9e-05	8	cg23661344	PLD6
	17	17109239	17110121	17109936	1.9e-05	8	cg25393494	PLD6
	4	184908254	184909019	184909018	4.31e-05	8	cg00058887	STOX2
	4	184908254	184909019	184908541	4.31e-05	8	cg02968918	STOX2
	4	184908254	184909019	184908351	4.31e-05	8	cg03189821	STOX2
	4	184908254	184909019	184908573	4.31e-05	8	cg05986067	STOX2
	4	184908254	184909019	184908794	4.31e-05	8	cg13023014	STOX2
	4	184908254	184909019	184908510	4.31e-05	8	cg15859390	STOX2
	4	184908254	184909019	184908739	4.31e-05	8	cg18628646	STOX2
	4	184908254	184909019	184908254	4.31e-05	8	cg23573638	STOX2
	17	40489513	40489786	40489569	5.7e-05	5	cg05487134	STAT3
	17	40489513	40489786	40489513	5.7e-05	5	cg08652441	STAT3
	17	40489513	40489786	40489785	5.7e-05	5	cg17833746	STAT3
	17	40489513	40489786	40489584	5.7e-05	5	cg24312520	STAT3
	17	40489513	40489786	40489721	5.7e-05	5	cg24718015	STAT3
	16	1832551	1832983	1832982	8.08e-05	11	cg01315663	NUBP2;SPSB3
	16	1832551	1832983	1832656	8.08e-05	11	cg02571725	NUBP2;SPSB3
	16	1832551	1832983	1832709	8.08e-05	11	cg03700218	NUBP2;SPSB3
	16	1832551	1832983	1832733	8.08e-05	11	cg06391926	NUBP2;SPSB3
	16	1832551	1832983	1832784	8.08e-05	11	cg06874920	NUBP2;SPSB3
	16	1832551	1832983	1832675	8.08e-05	11	cg07610776	NUBP2;SPSB3
	16	1832551	1832983	1832813	8.08e-05	11	cg09085417	NUBP2;SPSB3
	16	1832551	1832983	1832978	8.08e-05	11	cg10109570	NUBP2;SPSB3
	16	1832551	1832983	1832913	8.08e-05	11	cg15948509	NUBP2;SPSB3
	16	1832551	1832983	1832752	8.08e-05	11	cg26627898	NUBP2;SPSB3
	16	1832551	1832983	1832551	8.08e-05	11	cg26800462	NUBP2;SPSB3
	3	56835860	56836260	56835860	8.18e-05	4	cg09641077	ARHGEF3
	3	56835860	56836260	56836203	8.18e-05	4	cg17537252	ARHGEF3
	3	56835860	56836260	56836209	8.18e-05	4	cg19513744	ARHGEF3
	3	56835860	56836260	56836259	8.18e-05	4	cg24830876	ARHGEF3
	9	140149997	140150332	140150331	0.000101508	3	cg00203463	COBRA1
	9	140149997	140150332	140150000	0.000101508	3	cg00594118	COBRA1
	9	140149997	140150332	140149997	0.000101508	3	cg14397361	COBRA1
	3	49059135	49059488	49059135	0.000113709	3	cg14148944	MIR191;NDUFAF3;MIR425;NDUFAF3;DALRD3
	3	49059135	49059488	49059209	0.000113709	3	cg21019820	MIR191;NDUFAF3;MIR425;NDUFAF3;DALRD3
	3	49059135	49059488	49059487	0.000113709	3	cg23479905	MIR191;NDUFAF3;MIR425;NDUFAF3;DALRD3
	1	161008127	161008751	161008462	0.000137988	6	cg00329300	TSTD1
	1	161008127	161008751	161008644	0.000137988	6	cg00446235	TSTD1
	1	161008127	161008751	161008127	0.000137988	6	cg11578532	TSTD1
	1	161008127	161008751	161008705	0.000137988	6	cg13466383	TSTD1
	1	161008127	161008751	161008297	0.000137988	6	cg24411043	TSTD1
	1	161008127	161008751	161008750	0.000137988	6	cg27180868	TSTD1
	6	28956226	28956684	28956320	0.000180351	14	cg00667751	-
	6	28956226	28956684	28956577	0.000180351	14	cg02766845	-
	6	28956226	28956684	28956226	0.000180351	14	cg04122873	-
	6	28956226	28956684	28956426	0.000180351	14	cg04543938	-
	6	28956226	28956684	28956247	0.000180351	14	cg05404698	-
	6	28956226	28956684	28956332	0.000180351	14	cg07124687	-
	6	28956226	28956684	28956268	0.000180351	14	cg08377819	-
	6	28956226	28956684	28956259	0.000180351	14	cg09556826	-
	6	28956226	28956684	28956312	0.000180351	14	cg16622920	-
	6	28956226	28956684	28956609	0.000180351	14	cg17545346	-
	6	28956226	28956684	28956324	0.000180351	14	cg18803104	-
	6	28956226	28956684	28956683	0.000180351	14	cg20691507	-
	6	28956226	28956684	28956244	0.000180351	14	cg20777398	-
	6	28956226	28956684	28956327	0.000180351	14	cg27304020	-
	6	32729274	32729765	32729545	0.000284894	9	cg02964065	HLA-DQB2
	6	32729274	32729765	32729764	0.000284894	9	cg04322111	HLA-DQB2
	6	32729274	32729765	32729498	0.000284894	9	cg09739413	HLA-DQB2
	6	32729274	32729765	32729442	0.000284894	9	cg13896204	HLA-DQB2
	6	32729274	32729765	32729500	0.000284894	9	cg14441480	HLA-DQB2
	6	32729274	32729765	32729563	0.000284894	9	cg15255946	HLA-DQB2
	6	32729274	32729765	32729741	0.000284894	9	cg17475271	HLA-DQB2
	6	32729274	32729765	32729647	0.000284894	9	cg18609891	HLA-DQB2
	6	32729274	32729765	32729274	0.000284894	9	cg20645912	HLA-DQB2
	6	35435852	35436253	35435852	0.000322299	8	cg00664084	RPL10A
	6	35435852	35436253	35436165	0.000322299	8	cg01023778	RPL10A
	6	35435852	35436253	35436159	0.000322299	8	cg02443062	RPL10A
	6	35435852	35436253	35436252	0.000322299	8	cg04315264	RPL10A
	6	35435852	35436253	35436047	0.000322299	8	cg05379947	RPL10A
	6	35435852	35436253	35435861	0.000322299	8	cg12758400	RPL10A
	6	35435852	35436253	35436136	0.000322299	8	cg14290451	RPL10A
	6	35435852	35436253	35436189	0.000322299	8	cg24085655	RPL10A
	1	27560710	27561117	27560710	0.000360483	8	cg00757789	WDTC1
	1	27560710	27561117	27560845	0.000360483	8	cg00907402	WDTC1
	1	27560710	27561117	27560754	0.000360483	8	cg11705470	WDTC1
	1	27560710	27561117	27560800	0.000360483	8	cg16740167	WDTC1
	1	27560710	27561117	27560829	0.000360483	8	cg16968115	WDTC1
	1	27560710	27561117	27561116	0.000360483	8	cg18590618	WDTC1
	1	27560710	27561117	27561056	0.000360483	8	cg19635158	WDTC1
	1	27560710	27561117	27560832	0.000360483	8	cg21824902	WDTC1
	17	18218205	18218579	18218205	0.000521732	7	cg02944934	TOP3A;SMCR8
	17	18218205	18218579	18218578	0.000521732	7	cg04668252	TOP3A;SMCR8
	17	18218205	18218579	18218342	0.000521732	7	cg05202407	TOP3A;SMCR8
	17	18218205	18218579	18218556	0.000521732	7	cg08951907	TOP3A;SMCR8
	17	18218205	18218579	18218312	0.000521732	7	cg10471897	TOP3A;SMCR8
	17	18218205	18218579	18218566	0.000521732	7	cg22766770	TOP3A;SMCR8
	17	18218205	18218579	18218572	0.000521732	7	cg24431349	TOP3A;SMCR8
	21	44394436	44394798	44394503	0.000537341	6	cg01258484	PKNOX1
	21	44394436	44394798	44394436	0.000537341	6	cg02507175	PKNOX1
	21	44394436	44394798	44394730	0.000537341	6	cg10446143	PKNOX1
	21	44394436	44394798	44394797	0.000537341	6	cg14204791	PKNOX1
	21	44394436	44394798	44394723	0.000537341	6	cg19764539	PKNOX1
	21	44394436	44394798	44394497	0.000537341	6	cg22211719	PKNOX1
	9	4662735	4663108	4662735	0.000621645	5	cg04630810	C9orf68;PPAPDC2
	9	4662735	4663108	4662858	0.000621645	5	cg13696752	C9orf68;PPAPDC2
	9	4662735	4663108	4663107	0.000621645	5	cg13763482	C9orf68;PPAPDC2
	9	4662735	4663108	4662766	0.000621645	5	cg14519950	C9orf68;PPAPDC2
	9	4662735	4663108	4662937	0.000621645	5	cg27204993	C9orf68;PPAPDC2
	17	73892982	73893448	73893010	0.000974355	7	cg03648361	TRIM65
	17	73892982	73893448	73893209	0.000974355	7	cg13966383	TRIM65
	17	73892982	73893448	73893198	0.000974355	7	cg16087457	TRIM65
	17	73892982	73893448	73893206	0.000974355	7	cg24191285	TRIM65
	17	73892982	73893448	73892982	0.000974355	7	cg25322211	TRIM65
	17	73892982	73893448	73893424	0.000974355	7	cg26780705	TRIM65
	17	73892982	73893448	73893447	0.000974355	7	cg26965547	TRIM65
	8	144631524	144631916	144631887	0.00104556	5	cg00404280	-
	8	144631524	144631916	144631915	0.00104556	5	cg10438391	-
	8	144631524	144631916	144631524	0.00104556	5	cg16976870	-
	8	144631524	144631916	144631768	0.00104556	5	cg18649319	-
	8	144631524	144631916	144631810	0.00104556	5	cg20458811	-
	12	122231455	122231766	122231626	0.00105007	5	cg03341523	RHOF
	12	122231455	122231766	122231614	0.00105007	5	cg05173517	RHOF
	12	122231455	122231766	122231455	0.00105007	5	cg09088508	RHOF
	12	122231455	122231766	122231765	0.00105007	5	cg24097153	RHOF
	12	122231455	122231766	122231757	0.00105007	5	cg25776635	RHOF
	1	17765897	17766307	17766225	0.00141448	9	cg00992659	RCC2
	1	17765897	17766307	17765897	0.00141448	9	cg01346589	RCC2
	1	17765897	17766307	17766306	0.00141448	9	cg03227570	RCC2
	1	17765897	17766307	17766227	0.00141448	9	cg11850961	RCC2
	1	17765897	17766307	17766238	0.00141448	9	cg13947949	RCC2
	1	17765897	17766307	17766173	0.00141448	9	cg16032384	RCC2
	1	17765897	17766307	17766219	0.00141448	9	cg20465008	RCC2
	1	17765897	17766307	17766223	0.00141448	9	cg21243909	RCC2
	1	17765897	17766307	17766234	0.00141448	9	cg24559601	RCC2
	7	558976	559071	559070	0.00175972	3	cg02683985	PDGFA
	7	558976	559071	558976	0.00175972	3	cg04141610	PDGFA
	7	558976	559071	559000	0.00175972	3	cg22476295	PDGFA
	17	40074633	40075097	40074656	0.00247175	4	cg03688640	ACLY
	17	40074633	40075097	40074633	0.00247175	4	cg05550919	ACLY
	17	40074633	40075097	40074694	0.00247175	4	cg19458266	ACLY
	17	40074633	40075097	40075096	0.00247175	4	cg24124398	ACLY
	7	65215780	65216225	65215969	0.00323412	7	cg03931927	CCT6P1
	7	65215780	65216225	65215819	0.00323412	7	cg07809470	CCT6P1
	7	65215780	65216225	65216224	0.00323412	7	cg12029626	CCT6P1
	7	65215780	65216225	65215894	0.00323412	7	cg13716074	CCT6P1
	7	65215780	65216225	65215907	0.00323412	7	cg16410464	CCT6P1
	7	65215780	65216225	65215902	0.00323412	7	cg18613834	CCT6P1
	7	65215780	65216225	65215780	0.00323412	7	cg20786221	CCT6P1
	1	231114438	231115088	231114956	0.00386324	9	cg02099313	ARV1;TTC13
	1	231114438	231115088	231114732	0.00386324	9	cg02844629	ARV1;TTC13
	1	231114438	231115088	231114777	0.00386324	9	cg06078874	ARV1;TTC13
	1	231114438	231115088	231114534	0.00386324	9	cg06707168	ARV1;TTC13
	1	231114438	231115088	231114438	0.00386324	9	cg07011025	ARV1;TTC13
	1	231114438	231115088	231114531	0.00386324	9	cg08270913	ARV1;TTC13
	1	231114438	231115088	231114803	0.00386324	9	cg16563656	ARV1;TTC13
	1	231114438	231115088	231114860	0.00386324	9	cg20136738	ARV1;TTC13
	1	231114438	231115088	231115087	0.00386324	9	cg20395940	ARV1;TTC13
	16	31106315	31106789	31106788	0.00472105	4	cg01305745	VKORC1
	16	31106315	31106789	31106785	0.00472105	4	cg09155044	VKORC1
	16	31106315	31106789	31106315	0.00472105	4	cg09818930	VKORC1
	16	31106315	31106789	31106318	0.00472105	4	cg25047102	VKORC1
	1	100503743	100503887	100503813	0.00549236	4	cg02083189	HIAT1
	1	100503743	100503887	100503743	0.00549236	4	cg02161046	HIAT1
	1	100503743	100503887	100503820	0.00549236	4	cg26091119	HIAT1
	1	100503743	100503887	100503886	0.00549236	4	cg26612175	HIAT1
	3	195808879	195808922	195808879	0.0057908	3	cg14641705	TFRC
	3	195808879	195808922	195808919	0.0057908	3	cg25276849	TFRC
	3	195808879	195808922	195808921	0.0057908	3	cg27335386	TFRC
	17	48226442	48227324	48227139	0.00743607	5	cg02243495	PPP1R9B
	17	48226442	48227324	48226759	0.00743607	5	cg06197191	PPP1R9B
	17	48226442	48227324	48227323	0.00743607	5	cg11154382	PPP1R9B
	17	48226442	48227324	48226442	0.00743607	5	cg11922371	PPP1R9B
	17	48226442	48227324	48226544	0.00743607	5	cg24037629	PPP1R9B
	11	537638	537738	537717	0.00879314	3	cg07354728	LRRC56
	11	537638	537738	537737	0.00879314	3	cg07554011	LRRC56
	11	537638	537738	537638	0.00879314	3	cg27158867	LRRC56
	15	81294134	81294325	81294324	0.0105499	4	cg16268380	MESDC1
	15	81294134	81294325	81294292	0.0105499	4	cg18751306	MESDC1
	15	81294134	81294325	81294134	0.0105499	4	cg19921130	MESDC1
	15	81294134	81294325	81294299	0.0105499	4	cg24817430	MESDC1
	19	1039831	1039872	1039871	0.0109156	3	cg05504606	ABCA7
	19	1039831	1039872	1039831	0.0109156	3	cg06730721	ABCA7
	19	1039831	1039872	1039863	0.0109156	3	cg26263477	ABCA7
	17	76356152	76356233	76356232	0.0133498	3	cg01897823	SOCS3
	17	76356152	76356233	76356228	0.0133498	3	cg15502888	SOCS3
	17	76356152	76356233	76356152	0.0133498	3	cg21985352	SOCS3
	12	9600875	9600951	9600884	0.0191846	4	cg03529744	DDX12
	12	9600875	9600951	9600950	0.0191846	4	cg07909497	DDX12
	12	9600875	9600951	9600875	0.0191846	4	cg15238008	DDX12
	12	9600875	9600951	9600886	0.0191846	4	cg23849842	DDX12
	9	123605229	123605307	123605306	0.0309308	3	cg09833538	PSMD5;LOC253039
	9	123605229	123605307	123605234	0.0309308	3	cg13460057	PSMD5;LOC253039
	9	123605229	123605307	123605229	0.0309308	3	cg13959647	PSMD5;LOC253039
Ca	6	32116538	32118812	32116905	6.93e-09	24	cg02925367	PRRT1
	6	32116538	32118812	32116994	6.93e-09	24	cg04630292	PRRT1
	6	32116538	32118812	32117281	6.93e-09	24	cg05767720	PRRT1
	6	32116538	32118812	32117377	6.93e-09	24	cg07444414	PRRT1
	6	32116538	32118812	32116591	6.93e-09	24	cg08376141	PRRT1
	6	32116538	32118812	32117292	6.93e-09	24	cg08424749	PRRT1
	6	32116538	32118812	32117401	6.93e-09	24	cg11515873	PRRT1
	6	32116538	32118812	32116963	6.93e-09	24	cg11945824	PRRT1
	6	32116538	32118812	32116875	6.93e-09	24	cg13782301	PRRT1
	6	32116538	32118812	32116933	6.93e-09	24	cg14531663	PRRT1
	6	32116538	32118812	32116653	6.93e-09	24	cg14644001	PRRT1
	6	32116538	32118812	32116858	6.93e-09	24	cg14757228	PRRT1
	6	32116538	32118812	32116548	6.93e-09	24	cg17272563	PRRT1
	6	32116538	32118812	32116918	6.93e-09	24	cg17626960	PRRT1
	6	32116538	32118812	32117088	6.93e-09	24	cg17955729	PRRT1
	6	32116538	32118812	32116780	6.93e-09	24	cg18243760	PRRT1
	6	32116538	32118812	32117379	6.93e-09	24	cg18501647	PRRT1
	6	32116538	32118812	32116893	6.93e-09	24	cg19192280	PRRT1
	6	32116538	32118812	32116931	6.93e-09	24	cg21035875	PRRT1
	6	32116538	32118812	32116841	6.93e-09	24	cg21570988	PRRT1
	6	32116538	32118812	32117079	6.93e-09	24	cg22897615	PRRT1
	6	32116538	32118812	32117049	6.93e-09	24	cg24125828	PRRT1
	6	32116538	32118812	32116538	6.93e-09	24	cg25955180	PRRT1
	6	32116538	32118812	32116853	6.93e-09	24	cg27067781	PRRT1
	18	77905298	77905752	77905391	1.98e-08	7	cg05251669	LOC100130522
	18	77905298	77905752	77905699	1.98e-08	7	cg06092953	LOC100130522
	18	77905298	77905752	77905751	1.98e-08	7	cg13287964	LOC100130522
	18	77905298	77905752	77905298	1.98e-08	7	cg13704680	LOC100130522
	18	77905298	77905752	77905355	1.98e-08	7	cg16737533	LOC100130522
	18	77905298	77905752	77905408	1.98e-08	7	cg19774868	LOC100130522
	18	77905298	77905752	77905663	1.98e-08	7	cg20191338	LOC100130522
	1	92012148	92012737	92012615	4.1e-07	5	cg02896835	-
	1	92012148	92012737	92012148	4.1e-07	5	cg05527459	-
	1	92012148	92012737	92012408	4.1e-07	5	cg12403142	-
	1	92012148	92012737	92012499	4.1e-07	5	cg21854759	-
	1	92012148	92012737	92012736	4.1e-07	5	cg25838465	-
	5	8457548	8458090	8457548	0.000188477	6	cg05598727	-
	5	8457548	8458090	8457729	0.000188477	6	cg07327178	-
	5	8457548	8458090	8458089	0.000188477	6	cg17877220	-
	5	8457548	8458090	8457721	0.000188477	6	cg18371052	-
	5	8457548	8458090	8457818	0.000188477	6	cg18394854	-
	5	8457548	8458090	8457970	0.000188477	6	cg24581226	-
	10	133793442	133793735	133793442	0.000608177	5	cg15390444	BNIP3
	10	133793442	133793735	133793527	0.000608177	5	cg18477674	BNIP3
	10	133793442	133793735	133793477	0.000608177	5	cg23471067	BNIP3
	10	133793442	133793735	133793734	0.000608177	5	cg25123362	BNIP3
	10	133793442	133793735	133793646	0.000608177	5	cg25233900	BNIP3
Cu	16	857454	858206	857454	7.21e-10	5	cg02407415	PRR25
	16	857454	858206	857863	7.21e-10	5	cg03749207	PRR25
	16	857454	858206	857576	7.21e-10	5	cg06531573	PRR25
	16	857454	858206	858205	7.21e-10	5	cg08395793	PRR25
	16	857454	858206	857981	7.21e-10	5	cg14223671	PRR25
	8	144631524	144631916	144631887	3.88e-06	5	cg00404280	-
	8	144631524	144631916	144631915	3.88e-06	5	cg10438391	-
	8	144631524	144631916	144631524	3.88e-06	5	cg16976870	-
	8	144631524	144631916	144631768	3.88e-06	5	cg18649319	-
	8	144631524	144631916	144631810	3.88e-06	5	cg20458811	-
	6	31846769	31847010	31846970	7.55e-05	8	cg03045620	SLC44A4
	6	31846769	31847010	31846956	7.55e-05	8	cg04567302	SLC44A4
	6	31846769	31847010	31846797	7.55e-05	8	cg07357081	SLC44A4
	6	31846769	31847010	31846996	7.55e-05	8	cg07363637	SLC44A4
	6	31846769	31847010	31846813	7.55e-05	8	cg23431175	SLC44A4
	6	31846769	31847010	31846924	7.55e-05	8	cg24529722	SLC44A4
	6	31846769	31847010	31847009	7.55e-05	8	cg24707219	SLC44A4
	6	31846769	31847010	31846769	7.55e-05	8	cg27003765	SLC44A4
	20	44563219	44563669	44563418	0.000180238	5	cg00373643	PCIF1
	20	44563219	44563669	44563271	0.000180238	5	cg00799842	PCIF1
	20	44563219	44563669	44563668	0.000180238	5	cg15153914	PCIF1
	20	44563219	44563669	44563219	0.000180238	5	cg20630943	PCIF1
	20	44563219	44563669	44563539	0.000180238	5	cg25427740	PCIF1
	3	13462145	13462497	13462145	0.000373035	3	cg03931678	NUP210
	3	13462145	13462497	13462496	0.000373035	3	cg14473743	NUP210
	3	13462145	13462497	13462465	0.000373035	3	cg24642820	NUP210
	17	26577563	26577878	26577760	0.00116777	4	cg02434314	-
	17	26577563	26577878	26577877	0.00116777	4	cg12765382	-
	17	26577563	26577878	26577563	0.00116777	4	cg17730048	-
	17	26577563	26577878	26577713	0.00116777	4	cg23756173	-
	6	139695356	139695838	139695672	0.00168722	9	cg11125146	CITED2
	6	139695356	139695838	139695356	0.00168722	9	cg14021524	CITED2
	6	139695356	139695838	139695464	0.00168722	9	cg14925722	CITED2
	6	139695356	139695838	139695471	0.00168722	9	cg18451983	CITED2
	6	139695356	139695838	139695608	0.00168722	9	cg19456031	CITED2
	6	139695356	139695838	139695824	0.00168722	9	cg19566272	CITED2
	6	139695356	139695838	139695598	0.00168722	9	cg24462241	CITED2
	6	139695356	139695838	139695762	0.00168722	9	cg25722142	CITED2
	6	139695356	139695838	139695837	0.00168722	9	cg25791744	CITED2
	17	6899085	6899381	6899310	0.00694966	8	cg03404566	ALOX12
	17	6899085	6899381	6899364	0.00694966	8	cg03407747	ALOX12
	17	6899085	6899381	6899297	0.00694966	8	cg03760483	ALOX12
	17	6899085	6899381	6899332	0.00694966	8	cg03762994	ALOX12
	17	6899085	6899381	6899095	0.00694966	8	cg05215272	ALOX12
	17	6899085	6899381	6899359	0.00694966	8	cg09737314	ALOX12
	17	6899085	6899381	6899085	0.00694966	8	cg19536664	ALOX12
	17	6899085	6899381	6899380	0.00694966	8	cg21237687	ALOX12
	20	57427274	57427974	57427642	0.0180127	10	cg01817393	GNAS
	20	57427274	57427974	57427650	0.0180127	10	cg02890368	GNAS
	20	57427274	57427974	57427713	0.0180127	10	cg04257105	GNAS
	20	57427274	57427974	57427821	0.0180127	10	cg10302550	GNAS
	20	57427274	57427974	57427556	0.0180127	10	cg14564778	GNAS
	20	57427274	57427974	57427830	0.0180127	10	cg17414107	GNAS
	20	57427274	57427974	57427762	0.0180127	10	cg19589727	GNAS
	20	57427274	57427974	57427973	0.0180127	10	cg19640589	GNAS
	20	57427274	57427974	57427730	0.0180127	10	cg20528838	GNAS
	20	57427274	57427974	57427738	0.0180127	10	cg27661264	GNAS
	2	232063073	232063252	232063187	0.0444828	6	cg00390682	ARMC9
	2	232063073	232063252	232063176	0.0444828	6	cg03369671	ARMC9
	2	232063073	232063252	232063073	0.0444828	6	cg04307282	ARMC9
	2	232063073	232063252	232063189	0.0444828	6	cg14148370	ARMC9
	2	232063073	232063252	232063174	0.0444828	6	cg19178570	ARMC9
	2	232063073	232063252	232063251	0.0444828	6	cg26669825	ARMC9
EC	19	37825307	37825680	37825388	1.06e-06	7	cg05280698	HKR1
	19	37825307	37825680	37825679	1.06e-06	7	cg12024906	HKR1
	19	37825307	37825680	37825446	1.06e-06	7	cg12948621	HKR1
	19	37825307	37825680	37825320	1.06e-06	7	cg13687570	HKR1
	19	37825307	37825680	37825309	1.06e-06	7	cg14166009	HKR1
	19	37825307	37825680	37825406	1.06e-06	7	cg24834889	HKR1
	19	37825307	37825680	37825307	1.06e-06	7	cg26734888	HKR1
	4	57773149	57773309	57773300	4.54e-06	3	cg11939399	REST
	4	57773149	57773309	57773308	4.54e-06	3	cg25313468	REST
	4	57773149	57773309	57773149	4.54e-06	3	cg27073068	REST
	12	14720834	14721289	14721288	1.19e-05	8	cg04473902	PLBD1
	12	14720834	14721289	14720938	1.19e-05	8	cg07634645	PLBD1
	12	14720834	14721289	14720974	1.19e-05	8	cg11905611	PLBD1
	12	14720834	14721289	14720948	1.19e-05	8	cg17768691	PLBD1
	12	14720834	14721289	14721020	1.19e-05	8	cg19725903	PLBD1
	12	14720834	14721289	14720858	1.19e-05	8	cg20219035	PLBD1
	12	14720834	14721289	14721092	1.19e-05	8	cg25642234	PLBD1
	12	14720834	14721289	14720834	1.19e-05	8	cg27488348	PLBD1
	3	48694451	48694674	48694451	0.000148618	4	cg02222844	CELSR3
	3	48694451	48694674	48694454	0.000148618	4	cg08640901	CELSR3
	3	48694451	48694674	48694673	0.000148618	4	cg09397359	CELSR3
	3	48694451	48694674	48694534	0.000148618	4	cg15142694	CELSR3
	14	24779959	24780405	24780167	0.00059528	3	cg07509935	LTB4R2;LTB4R;CIDEB
	14	24779959	24780405	24779959	0.00059528	3	cg07760773	LTB4R2;LTB4R;CIDEB
	14	24779959	24780405	24780404	0.00059528	3	cg20007021	LTB4R2;LTB4R;CIDEB
	17	3704494	3704622	3704621	0.00145926	4	cg00463732	ITGAE
	17	3704494	3704622	3704574	0.00145926	4	cg13984928	ITGAE
	17	3704494	3704622	3704494	0.00145926	4	cg17074014	ITGAE
	17	3704494	3704622	3704602	0.00145926	4	cg20765716	ITGAE
Fe	2	113993052	113993314	113993304	4.23e-06	4	cg07594247	PAX8;LOC440839;LOC654433
	2	113993052	113993314	113993052	4.23e-06	4	cg07772999	PAX8;LOC440839;LOC654433
	2	113993052	113993314	113993313	4.23e-06	4	cg17445212	PAX8;LOC440839;LOC654433
	2	113993052	113993314	113993142	4.23e-06	4	cg19083407	PAX8;LOC440839;LOC654433
	10	133793442	133793735	133793442	9.38e-06	5	cg15390444	BNIP3
	10	133793442	133793735	133793527	9.38e-06	5	cg18477674	BNIP3
	10	133793442	133793735	133793477	9.38e-06	5	cg23471067	BNIP3
	10	133793442	133793735	133793734	9.38e-06	5	cg25123362	BNIP3
	10	133793442	133793735	133793646	9.38e-06	5	cg25233900	BNIP3
	8	144631524	144631916	144631887	1.79e-05	5	cg00404280	-
	8	144631524	144631916	144631915	1.79e-05	5	cg10438391	-
	8	144631524	144631916	144631524	1.79e-05	5	cg16976870	-
	8	144631524	144631916	144631768	1.79e-05	5	cg18649319	-
	8	144631524	144631916	144631810	1.79e-05	5	cg20458811	-
	6	28058715	28058919	28058918	0.00041276	7	cg02631126	ZSCAN12L1
	6	28058715	28058919	28058909	0.00041276	7	cg03597347	ZSCAN12L1
	6	28058715	28058919	28058724	0.00041276	7	cg09156207	ZSCAN12L1
	6	28058715	28058919	28058789	0.00041276	7	cg11517269	ZSCAN12L1
	6	28058715	28058919	28058802	0.00041276	7	cg12623302	ZSCAN12L1
	6	28058715	28058919	28058715	0.00041276	7	cg17472120	ZSCAN12L1
	6	28058715	28058919	28058856	0.00041276	7	cg18105139	ZSCAN12L1
	6	31846769	31847010	31846970	0.00116788	8	cg03045620	SLC44A4
	6	31846769	31847010	31846956	0.00116788	8	cg04567302	SLC44A4
	6	31846769	31847010	31846797	0.00116788	8	cg07357081	SLC44A4
	6	31846769	31847010	31846996	0.00116788	8	cg07363637	SLC44A4
	6	31846769	31847010	31846813	0.00116788	8	cg23431175	SLC44A4
	6	31846769	31847010	31846924	0.00116788	8	cg24529722	SLC44A4
	6	31846769	31847010	31847009	0.00116788	8	cg24707219	SLC44A4
	6	31846769	31847010	31846769	0.00116788	8	cg27003765	SLC44A4
	17	3704494	3704622	3704621	0.00125157	4	cg00463732	ITGAE
	17	3704494	3704622	3704574	0.00125157	4	cg13984928	ITGAE
	17	3704494	3704622	3704494	0.00125157	4	cg17074014	ITGAE
	17	3704494	3704622	3704602	0.00125157	4	cg20765716	ITGAE
K	12	322214	322973	322876	7.76e-08	9	cg07702819	SLC6A12
	12	322214	322973	322659	7.76e-08	9	cg11249486	SLC6A12
	12	322214	322973	322214	7.76e-08	9	cg11280858	SLC6A12
	12	322214	322973	322831	7.76e-08	9	cg12415569	SLC6A12
	12	322214	322973	322888	7.76e-08	9	cg14093792	SLC6A12
	12	322214	322973	322972	7.76e-08	9	cg14471996	SLC6A12
	12	322214	322973	322641	7.76e-08	9	cg15350661	SLC6A12
	12	322214	322973	322250	7.76e-08	9	cg20938359	SLC6A12
	12	322214	322973	322649	7.76e-08	9	cg24744557	SLC6A12
	1	202130692	202131185	202130728	1.04e-06	4	cg12436568	PTPN7
	1	202130692	202131185	202131184	1.04e-06	4	cg15027815	PTPN7
	1	202130692	202131185	202130920	1.04e-06	4	cg23506842	PTPN7
	1	202130692	202131185	202130692	1.04e-06	4	cg25754958	PTPN7
	1	43425156	43425413	43425337	6.17e-06	3	cg00102166	SLC2A1
	1	43425156	43425413	43425412	6.17e-06	3	cg09824328	SLC2A1
	1	43425156	43425413	43425156	6.17e-06	3	cg12656391	SLC2A1
	2	242801896	242802193	242802009	8.04e-06	6	cg00795812	PDCD1
	2	242801896	242802193	242802099	8.04e-06	6	cg03889044	PDCD1
	2	242801896	242802193	242801896	8.04e-06	6	cg14453145	PDCD1
	2	242801896	242802193	242802127	8.04e-06	6	cg17322655	PDCD1
	2	242801896	242802193	242802192	8.04e-06	6	cg20805133	PDCD1
	2	242801896	242802193	242802069	8.04e-06	6	cg27051683	PDCD1
	4	901785	902075	901847	0.00016788	4	cg01552919	GAK
	4	901785	902075	902074	0.00016788	4	cg03915012	GAK
	4	901785	902075	901785	0.00016788	4	cg15986164	GAK
	4	901785	902075	901981	0.00016788	4	cg17343374	GAK
	16	3345075	3345464	3345146	0.000178622	3	cg04185862	-
	16	3345075	3345464	3345075	0.000178622	3	cg05652445	-
	16	3345075	3345464	3345463	0.000178622	3	cg07116631	-
	3	196750506	196750940	196750506	0.000301613	3	cg14637144	MFI2
	3	196750506	196750940	196750939	0.000301613	3	cg18025886	MFI2
	3	196750506	196750940	196750848	0.000301613	3	cg25607670	MFI2
	15	102009795	102010196	102010125	0.000332568	6	cg00659931	PCSK6
	15	102009795	102010196	102009795	0.000332568	6	cg04789225	PCSK6
	15	102009795	102010196	102010195	0.000332568	6	cg06707286	PCSK6
	15	102009795	102010196	102009894	0.000332568	6	cg16179521	PCSK6
	15	102009795	102010196	102010161	0.000332568	6	cg19295451	PCSK6
	15	102009795	102010196	102009856	0.000332568	6	cg25677261	PCSK6
	5	140810051	140810434	140810404	0.000375408	9	cg02267483	PCDHGA4;PCDHGA11;PCDHGA9;PCDHGA1;PCDHGB6;PCDHGA12;PCDHGB3;PCDHGB7;PCDHGA8;PCDHGA10;PCDHGA5;PCDHGB2;PCDHGB5
	5	140810051	140810434	140810109	0.000375408	9	cg02452944	PCDHGA4;PCDHGA11;PCDHGA9;PCDHGA1;PCDHGB6;PCDHGA12;PCDHGB3;PCDHGB7;PCDHGA8;PCDHGA10;PCDHGA5;PCDHGB2;PCDHGB5
	5	140810051	140810434	140810137	0.000375408	9	cg07730329	PCDHGA4;PCDHGA11;PCDHGA9;PCDHGA1;PCDHGB6;PCDHGA12;PCDHGB3;PCDHGB7;PCDHGA8;PCDHGA10;PCDHGA5;PCDHGB2;PCDHGB5
	5	140810051	140810434	140810260	0.000375408	9	cg07802710	PCDHGA4;PCDHGA11;PCDHGA9;PCDHGA1;PCDHGB6;PCDHGA12;PCDHGB3;PCDHGB7;PCDHGA8;PCDHGA10;PCDHGA5;PCDHGB2;PCDHGB5
	5	140810051	140810434	140810161	0.000375408	9	cg11647681	PCDHGA4;PCDHGA11;PCDHGA9;PCDHGA1;PCDHGB6;PCDHGA12;PCDHGB3;PCDHGB7;PCDHGA8;PCDHGA10;PCDHGA5;PCDHGB2;PCDHGB5
	5	140810051	140810434	140810123	0.000375408	9	cg12304520	PCDHGA4;PCDHGA11;PCDHGA9;PCDHGA1;PCDHGB6;PCDHGA12;PCDHGB3;PCDHGB7;PCDHGA8;PCDHGA10;PCDHGA5;PCDHGB2;PCDHGB5
	5	140810051	140810434	140810433	0.000375408	9	cg21185686	PCDHGA4;PCDHGA11;PCDHGA9;PCDHGA1;PCDHGB6;PCDHGA12;PCDHGB3;PCDHGB7;PCDHGA8;PCDHGA10;PCDHGA5;PCDHGB2;PCDHGB5
	5	140810051	140810434	140810106	0.000375408	9	cg21627409	PCDHGA4;PCDHGA11;PCDHGA9;PCDHGA1;PCDHGB6;PCDHGA12;PCDHGB3;PCDHGB7;PCDHGA8;PCDHGA10;PCDHGA5;PCDHGB2;PCDHGB5
	5	140810051	140810434	140810051	0.000375408	9	cg23082339	PCDHGA4;PCDHGA11;PCDHGA9;PCDHGA1;PCDHGB6;PCDHGA12;PCDHGB3;PCDHGB7;PCDHGA8;PCDHGA10;PCDHGA5;PCDHGB2;PCDHGB5
	19	16830613	16830860	16830613	0.000504693	5	cg15845821	NWD1
	19	16830613	16830860	16830749	0.000504693	5	cg19344626	NWD1
	19	16830613	16830860	16830746	0.000504693	5	cg19784428	NWD1
	19	16830613	16830860	16830739	0.000504693	5	cg20249566	NWD1
	19	16830613	16830860	16830859	0.000504693	5	cg21035374	NWD1
	11	1918276	1918756	1918276	0.000836767	4	cg04054921	-
	11	1918276	1918756	1918755	0.000836767	4	cg09055519	-
	11	1918276	1918756	1918744	0.000836767	4	cg16133872	-
	11	1918276	1918756	1918450	0.000836767	4	cg16151795	-
	2	121223534	121224010	121223534	0.00171098	6	cg07412254	LOC84931
	2	121223534	121224010	121223947	0.00171098	6	cg11455444	LOC84931
	2	121223534	121224010	121223909	0.00171098	6	cg17204557	LOC84931
	2	121223534	121224010	121224009	0.00171098	6	cg18434354	LOC84931
	2	121223534	121224010	121223847	0.00171098	6	cg21406402	LOC84931
	2	121223534	121224010	121223964	0.00171098	6	cg23689428	LOC84931
	12	132654924	132655397	132655396	0.00190443	3	cg05553511	-
	12	132654924	132655397	132654984	0.00190443	3	cg16064237	-
	12	132654924	132655397	132654924	0.00190443	3	cg19653417	-
	15	69744390	69744529	69744390	0.00581895	3	cg04774597	RPLP1
	15	69744390	69744529	69744528	0.00581895	3	cg07513768	RPLP1
	15	69744390	69744529	69744466	0.00581895	3	cg26218577	RPLP1
	6	33360652	33360837	33360697	0.00646393	3	cg07252363	KIFC1
	6	33360652	33360837	33360836	0.00646393	3	cg21547095	KIFC1
	6	33360652	33360837	33360652	0.00646393	3	cg24345551	KIFC1
	17	1134906	1134912	1134911	0.0252509	3	cg01830154	-
	17	1134906	1134912	1134909	0.0252509	3	cg05824936	-
	17	1134906	1134912	1134906	0.0252509	3	cg13393585	-
	16	1060558	1060766	1060765	0.0397856	3	cg08273874	-
	16	1060558	1060766	1060680	0.0397856	3	cg10140104	-
	16	1060558	1060766	1060558	0.0397856	3	cg15246706	-
	12	7167900	7168057	7168012	0.0407804	3	cg13120986	C1S
	12	7167900	7168057	7168056	0.0407804	3	cg22402467	C1S
	12	7167900	7168057	7167900	0.0407804	3	cg24535475	C1S
Ni	6	32116538	32118812	32118457	2.14e-08	15	32118457	PRRT1
	6	32116538	32118812	32118295	2.14e-08	15	32118295	PRRT1
	6	32116538	32118812	32118298	2.14e-08	15	32118298	PRRT1
	6	32116538	32118812	32118208	2.14e-08	15	32118208	PRRT1
	6	32116538	32118812	32118312	2.14e-08	15	32118312	PRRT1
	6	32116538	32118812	32118399	2.14e-08	15	32118399	PRRT1
	6	32116538	32118812	32118204	2.14e-08	15	32118204	PRRT1
	6	32116538	32118812	32118441	2.14e-08	15	32118441	PRRT1
	6	32116538	32118812	32118213	2.14e-08	15	32118213	PRRT1
	6	32116538	32118812	32118811	2.14e-08	15	32118811	PRRT1
	6	32116538	32118812	32118315	2.14e-08	15	32118315	PRRT1
	6	32116538	32118812	32118432	2.14e-08	15	32118432	PRRT1
	6	32116538	32118812	32118420	2.14e-08	15	32118420	PRRT1
	6	32116538	32118812	32118375	2.14e-08	15	32118375	PRRT1
	6	32116538	32118812	32118405	2.14e-08	15	32118405	PRRT1
	1	28905573	28906539	28906210	6.72e-08	6	28906210	SNHG12;SNORD99
	1	28905573	28906539	28906538	6.72e-08	6	28906538	SNHG12;SNORD99
	1	28905573	28906539	28905573	6.72e-08	6	28905573	SNHG12;SNORD99
	1	28905573	28906539	28906382	6.72e-08	6	28906382	SNHG12;SNORD99
	1	28905573	28906539	28906356	6.72e-08	6	28906356	SNHG12;SNORD99
	1	28905573	28906539	28906514	6.72e-08	6	28906514	SNHG12;SNORD99
	3	11746183	11746723	11746226	1.63e-07	4	11746226	VGLL4
	3	11746183	11746723	11746722	1.63e-07	4	11746722	VGLL4
	3	11746183	11746723	11746183	1.63e-07	4	11746183	VGLL4
	3	11746183	11746723	11746491	1.63e-07	4	11746491	VGLL4
	11	46366419	46367101	46367033	6.84e-07	8	46367033	DGKZ
	11	46366419	46367101	46366833	6.84e-07	8	46366833	DGKZ
	11	46366419	46367101	46366643	6.84e-07	8	46366643	DGKZ
	11	46366419	46367101	46366813	6.84e-07	8	46366813	DGKZ
	11	46366419	46367101	46366840	6.84e-07	8	46366840	DGKZ
	11	46366419	46367101	46366877	6.84e-07	8	46366877	DGKZ
	11	46366419	46367101	46366419	6.84e-07	8	46366419	DGKZ
	11	46366419	46367101	46367100	6.84e-07	8	46367100	DGKZ
	5	158524270	158524650	158524270	0.000113729	3	158524270	EBF1
	5	158524270	158524650	158524404	0.000113729	3	158524404	EBF1
	5	158524270	158524650	158524649	0.000113729	3	158524649	EBF1
	1	112058304	112058751	112058750	0.000221327	4	112058750	ADORA3
	1	112058304	112058751	112058397	0.000221327	4	112058397	ADORA3
	1	112058304	112058751	112058304	0.000221327	4	112058304	ADORA3
	1	112058304	112058751	112058559	0.000221327	4	112058559	ADORA3
	14	23479657	23479737	23479664	0.000428645	3	23479664	C14orf93
	14	23479657	23479737	23479657	0.000428645	3	23479657	C14orf93
	14	23479657	23479737	23479736	0.000428645	3	23479736	C14orf93
	13	100310162	100310406	100310205	0.000509864	4	100310205	CLYBL
	13	100310162	100310406	100310311	0.000509864	4	100310311	CLYBL
	13	100310162	100310406	100310162	0.000509864	4	100310162	CLYBL
	13	100310162	100310406	100310405	0.000509864	4	100310405	CLYBL
	6	31846769	31847010	31846970	0.000548667	8	31846970	SLC44A4
	6	31846769	31847010	31846956	0.000548667	8	31846956	SLC44A4
	6	31846769	31847010	31846797	0.000548667	8	31846797	SLC44A4
	6	31846769	31847010	31846996	0.000548667	8	31846996	SLC44A4
	6	31846769	31847010	31846813	0.000548667	8	31846813	SLC44A4
	6	31846769	31847010	31846924	0.000548667	8	31846924	SLC44A4
	6	31846769	31847010	31847009	0.000548667	8	31847009	SLC44A4
	6	31846769	31847010	31846769	0.000548667	8	31846769	SLC44A4
	16	14403004	14403426	14403425	0.000623827	7	14403425	MIR365-1
	16	14403004	14403426	14403022	0.000623827	7	14403022	MIR365-1
	16	14403004	14403426	14403040	0.000623827	7	14403040	MIR365-1
	16	14403004	14403426	14403144	0.000623827	7	14403144	MIR365-1
	16	14403004	14403426	14403004	0.000623827	7	14403004	MIR365-1
	16	14403004	14403426	14403405	0.000623827	7	14403405	MIR365-1
	16	14403004	14403426	14403138	0.000623827	7	14403138	MIR365-1
	7	73157217	73157384	73157351	0.000638917	3	73157351	-
	7	73157217	73157384	73157383	0.000638917	3	73157383	-
	7	73157217	73157384	73157217	0.000638917	3	73157217	-
	1	27729801	27730186	27729801	0.00163415	4	27729801	-
	1	27729801	27730186	27729992	0.00163415	4	27729992	-
	1	27729801	27730186	27730185	0.00163415	4	27730185	-
	1	27729801	27730186	27730060	0.00163415	4	27730060	-
	19	39523395	39523627	39523626	0.00189684	3	39523626	FBXO27
	19	39523395	39523627	39523436	0.00189684	3	39523436	FBXO27
	19	39523395	39523627	39523395	0.00189684	3	39523395	FBXO27
	19	36247523	36248021	36247526	0.00211928	5	36247526	HSPB6
	19	36247523	36248021	36247523	0.00211928	5	36247523	HSPB6
	19	36247523	36248021	36248020	0.00211928	5	36248020	HSPB6;C19orf55
	19	36247523	36248021	36247867	0.00211928	5	36247867	HSPB6;C19orf55
	19	36247523	36248021	36247869	0.00211928	5	36247869	HSPB6;C19orf55
	19	49993125	49993218	49993186	0.00227712	5	49993186	RPL13AP5;SNORD33;SNORD35A;SNORD34;RPL13A;SNORD32A
	19	49993125	49993218	49993143	0.00227712	5	49993143	RPL13AP5;SNORD33;SNORD35A;SNORD34;RPL13A;SNORD32A
	19	49993125	49993218	49993157	0.00227712	5	49993157	RPL13AP5;SNORD33;SNORD35A;SNORD34;RPL13A;SNORD32A
	19	49993125	49993218	49993125	0.00227712	5	49993125	RPL13AP5;SNORD33;SNORD35A;SNORD34;RPL13A;SNORD32A
	19	49993125	49993218	49993217	0.00227712	5	49993217	RPL13AP5;SNORD33;SNORD35A;SNORD34;RPL13A;SNORD32A
	19	17972324	17972729	17972675	0.00251753	4	17972675	RPL18AP3;SNORA68;RPL18A
	19	17972324	17972729	17972324	0.00251753	4	17972324	RPL18AP3;SNORA68;RPL18A
	19	17972324	17972729	17972728	0.00251753	4	17972728	RPL18AP3;SNORA68;RPL18A
	19	17972324	17972729	17972376	0.00251753	4	17972376	RPL18AP3;SNORA68;RPL18A
	8	144631524	144631916	144631887	0.00322975	5	144631887	-
	8	144631524	144631916	144631915	0.00322975	5	144631915	-
	8	144631524	144631916	144631524	0.00322975	5	144631524	-
	8	144631524	144631916	144631768	0.00322975	5	144631768	-
	8	144631524	144631916	144631810	0.00322975	5	144631810	-
	7	47694695	47694858	47694857	0.00345773	6	47694857	C7orf65
	7	47694695	47694858	47694732	0.00345773	6	47694732	C7orf65
	7	47694695	47694858	47694695	0.00345773	6	47694695	C7orf65
	7	47694695	47694858	47694745	0.00345773	6	47694745	C7orf65
	7	47694695	47694858	47694816	0.00345773	6	47694816	C7orf65
	7	47694695	47694858	47694837	0.00345773	6	47694837	C7orf65
	17	3704494	3704622	3704621	0.0037645	4	3704621	ITGAE
	17	3704494	3704622	3704574	0.0037645	4	3704574	ITGAE
	17	3704494	3704622	3704494	0.0037645	4	3704494	ITGAE
	17	3704494	3704622	3704602	0.0037645	4	3704602	ITGAE
	3	49170496	49170795	49170496	0.00449948	5	49170496	LAMB2
	3	49170496	49170795	49170599	0.00449948	5	49170599	LAMB2
	3	49170496	49170795	49170727	0.00449948	5	49170727	LAMB2
	3	49170496	49170795	49170668	0.00449948	5	49170668	LAMB2
	3	49170496	49170795	49170794	0.00449948	5	49170794	LAMB2
	3	51740850	51741281	51741280	0.00626546	4	51741280	GRM2
	3	51740850	51741281	51740875	0.00626546	4	51740875	GRM2
	3	51740850	51741281	51740896	0.00626546	4	51740896	GRM2
	3	51740850	51741281	51740850	0.00626546	4	51740850	GRM2
	16	85650374	85650523	85650374	0.00893177	3	85650374	KIAA0182
	16	85650374	85650523	85650478	0.00893177	3	85650478	KIAA0182
	16	85650374	85650523	85650522	0.00893177	3	85650522	KIAA0182
NO3-	15	27819306	27819663	27819306	2.39e-05	3	cg09088406	-
	15	27819306	27819663	27819662	2.39e-05	3	cg10838157	-
	15	27819306	27819663	27819341	2.39e-05	3	cg13159361	-
	6	155537595	155538156	155537972	5.38e-05	8	cg03679544	TIAM2
	6	155537595	155538156	155537930	5.38e-05	8	cg04228709	TIAM2
	6	155537595	155538156	155538055	5.38e-05	8	cg06535156	TIAM2
	6	155537595	155538156	155537901	5.38e-05	8	cg09364590	TIAM2
	6	155537595	155538156	155537595	5.38e-05	8	cg10720867	TIAM2
	6	155537595	155538156	155538155	5.38e-05	8	cg16333846	TIAM2
	6	155537595	155538156	155537944	5.38e-05	8	cg21707172	TIAM2
	6	155537595	155538156	155538047	5.38e-05	8	cg25383605	TIAM2
	6	88757302	88757704	88757302	7.97e-05	6	cg02871313	SPACA1
	6	88757302	88757704	88757703	7.97e-05	6	cg08551976	SPACA1
	6	88757302	88757704	88757392	7.97e-05	6	cg14811319	SPACA1
	6	88757302	88757704	88757368	7.97e-05	6	cg17464591	SPACA1
	6	88757302	88757704	88757358	7.97e-05	6	cg22144900	SPACA1
	6	88757302	88757704	88757371	7.97e-05	6	cg23656083	SPACA1
OC	17	17109239	17110121	17109740	1.26e-05	8	cg00572586	PLD6
	17	17109239	17110121	17109239	1.26e-05	8	cg01412970	PLD6
	17	17109239	17110121	17109817	1.26e-05	8	cg02880176	PLD6
	17	17109239	17110121	17109640	1.26e-05	8	cg03292213	PLD6
	17	17109239	17110121	17109570	1.26e-05	8	cg05590257	PLD6
	17	17109239	17110121	17110120	1.26e-05	8	cg16340422	PLD6
	17	17109239	17110121	17109678	1.26e-05	8	cg23661344	PLD6
	17	17109239	17110121	17109936	1.26e-05	8	cg25393494	PLD6
	22	50585216	50585401	50585400	0.00040202	5	cg06898214	MOV10L1
	22	50585216	50585401	50585393	0.00040202	5	cg09315630	MOV10L1
	22	50585216	50585401	50585386	0.00040202	5	cg14414122	MOV10L1
	22	50585216	50585401	50585229	0.00040202	5	cg17050616	MOV10L1
	22	50585216	50585401	50585216	0.00040202	5	cg19213744	MOV10L1
Pb	17	33759484	33760528	33760527	1.66e-11	13	cg03237218	SLFN12
	17	33759484	33760528	33759512	1.66e-11	13	cg03251655	SLFN12
	17	33759484	33760528	33759986	1.66e-11	13	cg05174890	SLFN12
	17	33759484	33760528	33760293	1.66e-11	13	cg08330690	SLFN12
	17	33759484	33760528	33760230	1.66e-11	13	cg10431713	SLFN12
	17	33759484	33760528	33759929	1.66e-11	13	cg11346248	SLFN12
	17	33759484	33760528	33760419	1.66e-11	13	cg18587557	SLFN12
	17	33759484	33760528	33759965	1.66e-11	13	cg19566405	SLFN12
	17	33759484	33760528	33759573	1.66e-11	13	cg19963856	SLFN12
	17	33759484	33760528	33759484	1.66e-11	13	cg20005518	SLFN12
	17	33759484	33760528	33760249	1.66e-11	13	cg20354552	SLFN12
	17	33759484	33760528	33759957	1.66e-11	13	cg21697381	SLFN12
	17	33759484	33760528	33759648	1.66e-11	13	cg24470734	SLFN12
	11	13983705	13984068	13983705	0.00031315	9	cg08309747	SPON1
	11	13983705	13984068	13983986	0.00031315	9	cg09191626	SPON1
	11	13983705	13984068	13983793	0.00031315	9	cg11028624	SPON1
	11	13983705	13984068	13983784	0.00031315	9	cg12085698	SPON1
	11	13983705	13984068	13984043	0.00031315	9	cg12581592	SPON1
	11	13983705	13984068	13984067	0.00031315	9	cg20693209	SPON1
	11	13983705	13984068	13983818	0.00031315	9	cg22805485	SPON1
	11	13983705	13984068	13983851	0.00031315	9	cg24258347	SPON1
	11	13983705	13984068	13983790	0.00031315	9	cg25486824	SPON1
	2	240153778	240153821	240153791	0.0033445	3	cg03568507	HDAC4
	2	240153778	240153821	240153820	0.0033445	3	cg12547218	HDAC4
	2	240153778	240153821	240153778	0.0033445	3	cg25746499	HDAC4
Si	17	33759484	33760528	33759986	0.000167881	8	cg05174890	SLFN12
	17	33759484	33760528	33760293	0.000167881	8	cg08330690	SLFN12
	17	33759484	33760528	33760230	0.000167881	8	cg10431713	SLFN12
	17	33759484	33760528	33759929	0.000167881	8	cg11346248	SLFN12
	17	33759484	33760528	33760419	0.000167881	8	cg18587557	SLFN12
	17	33759484	33760528	33759965	0.000167881	8	cg19566405	SLFN12
	17	33759484	33760528	33760249	0.000167881	8	cg20354552	SLFN12
	17	33759484	33760528	33759957	0.000167881	8	cg21697381	SLFN12
SO42-	6	88757302	88757704	88757302	0.000104057	6	cg02871313	SPACA1
	6	88757302	88757704	88757703	0.000104057	6	cg08551976	SPACA1
	6	88757302	88757704	88757392	0.000104057	6	cg14811319	SPACA1
	6	88757302	88757704	88757368	0.000104057	6	cg17464591	SPACA1
	6	88757302	88757704	88757358	0.000104057	6	cg22144900	SPACA1
	6	88757302	88757704	88757371	0.000104057	6	cg23656083	SPACA1
	16	89119371	89119710	89119418	0.000239018	3	cg02893550	-
	16	89119371	89119710	89119709	0.000239018	3	cg04905201	-
	16	89119371	89119710	89119371	0.000239018	3	cg16783204	-
	3	178984841	178984974	178984973	0.000556732	3	cg00862290	KCNMB3
	3	178984841	178984974	178984858	0.000556732	3	cg03818303	KCNMB3
	3	178984841	178984974	178984841	0.000556732	3	cg08825200	KCNMB3
	3	107810678	107810792	107810716	0.0270518	4	cg00492070	CD47
	3	107810678	107810792	107810687	0.0270518	4	cg02487233	CD47
	3	107810678	107810792	107810791	0.0270518	4	cg06806080	CD47
	3	107810678	107810792	107810678	0.0270518	4	cg11741004	CD47
V	20	57427274	57427974	57427642	1.29e-06	19	cg01817393	GNAS
	20	57427274	57427974	57427650	1.29e-06	19	cg02890368	GNAS
	20	57427274	57427974	57427274	1.29e-06	19	cg03010274	GNAS
	20	57427274	57427974	57427713	1.29e-06	19	cg04257105	GNAS
	20	57427274	57427974	57427443	1.29e-06	19	cg06065549	GNAS
	20	57427274	57427974	57427472	1.29e-06	19	cg07105596	GNAS
	20	57427274	57427974	57427503	1.29e-06	19	cg08587534	GNAS
	20	57427274	57427974	57427821	1.29e-06	19	cg10302550	GNAS
	20	57427274	57427974	57427426	1.29e-06	19	cg12321149	GNAS
	20	57427274	57427974	57427556	1.29e-06	19	cg14564778	GNAS
	20	57427274	57427974	57427830	1.29e-06	19	cg17414107	GNAS
	20	57427274	57427974	57427762	1.29e-06	19	cg19589727	GNAS
	20	57427274	57427974	57427973	1.29e-06	19	cg19640589	GNAS
	20	57427274	57427974	57427730	1.29e-06	19	cg20528838	GNAS
	20	57427274	57427974	57427412	1.29e-06	19	cg25652859	GNAS
	20	57427274	57427974	57427495	1.29e-06	19	cg26534489	GNAS
	20	57427274	57427974	57427493	1.29e-06	19	cg26811638	GNAS
	20	57427274	57427974	57427483	1.29e-06	19	cg27304369	GNAS
	20	57427274	57427974	57427738	1.29e-06	19	cg27661264	GNAS
	6	32116538	32118812	32118457	6.94e-06	14	cg00254681	PRRT1
	6	32116538	32118812	32118295	6.94e-06	14	cg05714552	PRRT1
	6	32116538	32118812	32118298	6.94e-06	14	cg05764839	PRRT1
	6	32116538	32118812	32118208	6.94e-06	14	cg05985317	PRRT1
	6	32116538	32118812	32118312	6.94e-06	14	cg08123207	PRRT1
	6	32116538	32118812	32118399	6.94e-06	14	cg11617964	PRRT1
	6	32116538	32118812	32118204	6.94e-06	14	cg12320039	PRRT1
	6	32116538	32118812	32118441	6.94e-06	14	cg13705391	PRRT1
	6	32116538	32118812	32118213	6.94e-06	14	cg15194163	PRRT1
	6	32116538	32118812	32118315	6.94e-06	14	cg19227031	PRRT1
	6	32116538	32118812	32118432	6.94e-06	14	cg21398794	PRRT1
	6	32116538	32118812	32118420	6.94e-06	14	cg22268510	PRRT1
	6	32116538	32118812	32118375	6.94e-06	14	cg22849665	PRRT1
	6	32116538	32118812	32118405	6.94e-06	14	cg25845985	PRRT1
	11	46366419	46367101	46367033	8.63e-06	7	cg03519157	DGKZ
	11	46366419	46367101	46366833	8.63e-06	7	cg05576959	DGKZ
	11	46366419	46367101	46366643	8.63e-06	7	cg06061966	DGKZ
	11	46366419	46367101	46366813	8.63e-06	7	cg07998213	DGKZ
	11	46366419	46367101	46366840	8.63e-06	7	cg13247398	DGKZ
	11	46366419	46367101	46366877	8.63e-06	7	cg20029347	DGKZ
	11	46366419	46367101	46367100	8.63e-06	7	cg20666386	DGKZ
	5	78407153	78407684	78407678	2.04e-05	8	cg02286091	BHMT
	5	78407153	78407684	78407552	2.04e-05	8	cg05890484	BHMT
	5	78407153	78407684	78407562	2.04e-05	8	cg09550809	BHMT
	5	78407153	78407684	78407683	2.04e-05	8	cg10660256	BHMT
	5	78407153	78407684	78407418	2.04e-05	8	cg10982664	BHMT
	5	78407153	78407684	78407509	2.04e-05	8	cg13695646	BHMT
	5	78407153	78407684	78407153	2.04e-05	8	cg18064071	BHMT
	5	78407153	78407684	78407564	2.04e-05	8	cg23514016	BHMT
	5	158524270	158524650	158524270	5.27e-05	3	cg00594129	EBF1
	5	158524270	158524650	158524404	5.27e-05	3	cg04248271	EBF1
	5	158524270	158524650	158524649	5.27e-05	3	cg07810726	EBF1
	4	10459836	10460238	10460237	5.94e-05	3	cg01096266	ZNF518B
	4	10459836	10460238	10459836	5.94e-05	3	cg16430538	ZNF518B
	4	10459836	10460238	10459929	5.94e-05	3	cg20332195	ZNF518B
	6	28956226	28956684	28956320	0.000240876	14	cg00667751	-
	6	28956226	28956684	28956577	0.000240876	14	cg02766845	-
	6	28956226	28956684	28956226	0.000240876	14	cg04122873	-
	6	28956226	28956684	28956426	0.000240876	14	cg04543938	-
	6	28956226	28956684	28956247	0.000240876	14	cg05404698	-
	6	28956226	28956684	28956332	0.000240876	14	cg07124687	-
	6	28956226	28956684	28956268	0.000240876	14	cg08377819	-
	6	28956226	28956684	28956259	0.000240876	14	cg09556826	-
	6	28956226	28956684	28956312	0.000240876	14	cg16622920	-
	6	28956226	28956684	28956609	0.000240876	14	cg17545346	-
	6	28956226	28956684	28956324	0.000240876	14	cg18803104	-
	6	28956226	28956684	28956683	0.000240876	14	cg20691507	-
	6	28956226	28956684	28956244	0.000240876	14	cg20777398	-
	6	28956226	28956684	28956327	0.000240876	14	cg27304020	-
	16	8806531	8807044	8806756	0.000397809	12	cg00220102	ABAT
	16	8806531	8807044	8806753	0.000397809	12	cg00231389	ABAT
	16	8806531	8807044	8807011	0.000397809	12	cg01221157	ABAT
	16	8806531	8807044	8806531	0.000397809	12	cg01881182	ABAT
	16	8806531	8807044	8806966	0.000397809	12	cg04332619	ABAT
	16	8806531	8807044	8807026	0.000397809	12	cg05372963	ABAT
	16	8806531	8807044	8806663	0.000397809	12	cg08241330	ABAT
	16	8806531	8807044	8806690	0.000397809	12	cg08834902	ABAT
	16	8806531	8807044	8807018	0.000397809	12	cg10292855	ABAT
	16	8806531	8807044	8806569	0.000397809	12	cg16586594	ABAT
	16	8806531	8807044	8806586	0.000397809	12	cg26778345	ABAT
	16	8806531	8807044	8807043	0.000397809	12	cg26915924	ABAT
	14	22191761	22191889	22191888	0.00144376	4	cg14269807	-
	14	22191761	22191889	22191761	0.00144376	4	cg14887142	-
	14	22191761	22191889	22191827	0.00144376	4	cg16304521	-
	14	22191761	22191889	22191856	0.00144376	4	cg19846667	-
	19	54927717	54928186	54927717	0.00177917	4	cg00558215	TTYH1
	19	54927717	54928186	54927903	0.00177917	4	cg14814062	TTYH1
	19	54927717	54928186	54928185	0.00177917	4	cg15972301	TTYH1
	19	54927717	54928186	54928012	0.00177917	4	cg21287054	TTYH1
	22	19746156	19746369	19746368	0.00340231	3	cg06148812	TBX1
	22	19746156	19746369	19746268	0.00340231	3	cg19657174	TBX1
	22	19746156	19746369	19746156	0.00340231	3	cg25721982	TBX1
Zn	20	57427274	57427974	57427642	1.29e-06	19	cg01817393	GNAS
	20	57427274	57427974	57427650	1.29e-06	19	cg02890368	GNAS
	20	57427274	57427974	57427274	1.29e-06	19	cg03010274	GNAS
	20	57427274	57427974	57427713	1.29e-06	19	cg04257105	GNAS
	20	57427274	57427974	57427443	1.29e-06	19	cg06065549	GNAS
	20	57427274	57427974	57427472	1.29e-06	19	cg07105596	GNAS
	20	57427274	57427974	57427503	1.29e-06	19	cg08587534	GNAS
	20	57427274	57427974	57427821	1.29e-06	19	cg10302550	GNAS
	20	57427274	57427974	57427426	1.29e-06	19	cg12321149	GNAS
	20	57427274	57427974	57427556	1.29e-06	19	cg14564778	GNAS
	20	57427274	57427974	57427830	1.29e-06	19	cg17414107	GNAS
	20	57427274	57427974	57427762	1.29e-06	19	cg19589727	GNAS
	20	57427274	57427974	57427973	1.29e-06	19	cg19640589	GNAS
	20	57427274	57427974	57427730	1.29e-06	19	cg20528838	GNAS
	20	57427274	57427974	57427412	1.29e-06	19	cg25652859	GNAS
	20	57427274	57427974	57427495	1.29e-06	19	cg26534489	GNAS
	20	57427274	57427974	57427493	1.29e-06	19	cg26811638	GNAS
	20	57427274	57427974	57427483	1.29e-06	19	cg27304369	GNAS
	20	57427274	57427974	57427738	1.29e-06	19	cg27661264	GNAS
	6	32116538	32118812	32118457	6.94e-06	14	cg00254681	PRRT1
	6	32116538	32118812	32118295	6.94e-06	14	cg05714552	PRRT1
	6	32116538	32118812	32118298	6.94e-06	14	cg05764839	PRRT1
	6	32116538	32118812	32118208	6.94e-06	14	cg05985317	PRRT1
	6	32116538	32118812	32118312	6.94e-06	14	cg08123207	PRRT1
	6	32116538	32118812	32118399	6.94e-06	14	cg11617964	PRRT1
	6	32116538	32118812	32118204	6.94e-06	14	cg12320039	PRRT1
	6	32116538	32118812	32118441	6.94e-06	14	cg13705391	PRRT1
	6	32116538	32118812	32118213	6.94e-06	14	cg15194163	PRRT1
	6	32116538	32118812	32118315	6.94e-06	14	cg19227031	PRRT1
	6	32116538	32118812	32118432	6.94e-06	14	cg21398794	PRRT1
	6	32116538	32118812	32118420	6.94e-06	14	cg22268510	PRRT1
	6	32116538	32118812	32118375	6.94e-06	14	cg22849665	PRRT1
	6	32116538	32118812	32118405	6.94e-06	14	cg25845985	PRRT1
	11	46366419	46367101	46367033	8.63e-06	7	cg03519157	DGKZ
	11	46366419	46367101	46366833	8.63e-06	7	cg05576959	DGKZ
	11	46366419	46367101	46366643	8.63e-06	7	cg06061966	DGKZ
	11	46366419	46367101	46366813	8.63e-06	7	cg07998213	DGKZ
	11	46366419	46367101	46366840	8.63e-06	7	cg13247398	DGKZ
	11	46366419	46367101	46366877	8.63e-06	7	cg20029347	DGKZ
	11	46366419	46367101	46367100	8.63e-06	7	cg20666386	DGKZ
	5	78407153	78407684	78407678	2.04e-05	8	cg02286091	BHMT
	5	78407153	78407684	78407552	2.04e-05	8	cg05890484	BHMT
	5	78407153	78407684	78407562	2.04e-05	8	cg09550809	BHMT
	5	78407153	78407684	78407683	2.04e-05	8	cg10660256	BHMT
	5	78407153	78407684	78407418	2.04e-05	8	cg10982664	BHMT
	5	78407153	78407684	78407509	2.04e-05	8	cg13695646	BHMT
	5	78407153	78407684	78407153	2.04e-05	8	cg18064071	BHMT
	5	78407153	78407684	78407564	2.04e-05	8	cg23514016	BHMT
	5	158524270	158524650	158524270	5.27e-05	3	cg00594129	EBF1
	5	158524270	158524650	158524404	5.27e-05	3	cg04248271	EBF1
	5	158524270	158524650	158524649	5.27e-05	3	cg07810726	EBF1
	4	10459836	10460238	10460237	5.94e-05	3	cg01096266	ZNF518B
	4	10459836	10460238	10459836	5.94e-05	3	cg16430538	ZNF518B
	4	10459836	10460238	10459929	5.94e-05	3	cg20332195	ZNF518B
	6	28956226	28956684	28956320	0.000240876	14	cg00667751	-
	6	28956226	28956684	28956577	0.000240876	14	cg02766845	-
	6	28956226	28956684	28956226	0.000240876	14	cg04122873	-
	6	28956226	28956684	28956426	0.000240876	14	cg04543938	-
	6	28956226	28956684	28956247	0.000240876	14	cg05404698	-
	6	28956226	28956684	28956332	0.000240876	14	cg07124687	-
	6	28956226	28956684	28956268	0.000240876	14	cg08377819	-
	6	28956226	28956684	28956259	0.000240876	14	cg09556826	-
	6	28956226	28956684	28956312	0.000240876	14	cg16622920	-
	6	28956226	28956684	28956609	0.000240876	14	cg17545346	-
	6	28956226	28956684	28956324	0.000240876	14	cg18803104	-
	6	28956226	28956684	28956683	0.000240876	14	cg20691507	-
	6	28956226	28956684	28956244	0.000240876	14	cg20777398	-
	6	28956226	28956684	28956327	0.000240876	14	cg27304020	-
	16	8806531	8807044	8806756	0.000397809	12	cg00220102	ABAT
	16	8806531	8807044	8806753	0.000397809	12	cg00231389	ABAT
	16	8806531	8807044	8807011	0.000397809	12	cg01221157	ABAT
	16	8806531	8807044	8806531	0.000397809	12	cg01881182	ABAT
	16	8806531	8807044	8806966	0.000397809	12	cg04332619	ABAT
	16	8806531	8807044	8807026	0.000397809	12	cg05372963	ABAT
	16	8806531	8807044	8806663	0.000397809	12	cg08241330	ABAT
	16	8806531	8807044	8806690	0.000397809	12	cg08834902	ABAT
	16	8806531	8807044	8807018	0.000397809	12	cg10292855	ABAT
	16	8806531	8807044	8806569	0.000397809	12	cg16586594	ABAT
	16	8806531	8807044	8806586	0.000397809	12	cg26778345	ABAT
	16	8806531	8807044	8807043	0.000397809	12	cg26915924	ABAT
	14	22191761	22191889	22191888	0.00144376	4	cg14269807	-
	14	22191761	22191889	22191761	0.00144376	4	cg14887142	-
	14	22191761	22191889	22191827	0.00144376	4	cg16304521	-
	14	22191761	22191889	22191856	0.00144376	4	cg19846667	-
	19	54927717	54928186	54927717	0.00177917	4	cg00558215	TTYH1
	19	54927717	54928186	54927903	0.00177917	4	cg14814062	TTYH1
	19	54927717	54928186	54928185	0.00177917	4	cg15972301	TTYH1
	19	54927717	54928186	54928012	0.00177917	4	cg21287054	TTYH1
	22	19746156	19746369	19746368	0.00340231	3	cg06148812	TBX1
	22	19746156	19746369	19746268	0.00340231	3	cg19657174	TBX1
	22	19746156	19746369	19746156	0.00340231	3	cg25721982	TBX1
Abbreviations: Br, bromine; Ca, calcium; Cu, copper; EC, elemental carbon; Fe, iron; K, potassium; Ni, nickle; NO3-, nitrate; OC, organic carbon; Pb, lead; Si, silicon; SO42-, sulfate; V, vanadium; Zn, zinc; DMR, differently methylated region; IQR, interquartile range
a The University of California Santa Cruz UCSC database (GRCh37/hg19)
bNumber of probes in the regions
																															CACNA1C	CACNA1C	CACNA1C	CACNA1C	CACNA1C	CACNA1C	CACNA1C	CACNA1C	CACNA1C	CACNA1C	CACNA1C

## Sheet: Table S5
Table S5. The significant DMRs ranked on p-value associated with one IQR increase in each source in the regional analyses.
Sources	Chr a	Start a	End a	Position a	sidak p-value	nprobe b	CpGs	Annotated gene a
Source 2, all traffic	7	56160528	56161021	56160528	6.47e-09	9	cg05724065	PHKG1
	7	56160528	56161021	56160770	6.47e-09	9	cg08370546	PHKG1
	7	56160528	56161021	56161020	6.47e-09	9	cg09872392	PHKG1
	7	56160528	56161021	56160911	6.47e-09	9	cg13278478	PHKG1
	7	56160528	56161021	56160717	6.47e-09	9	cg15666071	PHKG1
	7	56160528	56161021	56160766	6.47e-09	9	cg17603988	PHKG1
	7	56160528	56161021	56160687	6.47e-09	9	cg19759064	PHKG1
	7	56160528	56161021	56160893	6.47e-09	9	cg21940640	PHKG1
	7	56160528	56161021	56160737	6.47e-09	9	cg26422861	PHKG1
	2	113993052	113993314	113993304	2.69e-08	4	cg07594247	PAX8;LOC440839;LOC654433
	2	113993052	113993314	113993052	2.69e-08	4	cg07772999	PAX8;LOC440839;LOC654433
	2	113993052	113993314	113993313	2.69e-08	4	cg17445212	PAX8;LOC440839;LOC654433
	2	113993052	113993314	113993142	2.69e-08	4	cg19083407	PAX8;LOC440839;LOC654433
	3	196750506	196750940	196750506	6.22e-08	3	cg14637144	MFI2
	3	196750506	196750940	196750939	6.22e-08	3	cg18025886	MFI2
	3	196750506	196750940	196750848	6.22e-08	3	cg25607670	MFI2
	19	11784647	11785126	11784955	1.62e-07	9	cg02274869	ZNF833
	19	11784647	11785126	11784647	1.62e-07	9	cg05950877	ZNF833
	19	11784647	11785126	11785062	1.62e-07	9	cg10123421	ZNF833
	19	11784647	11785126	11785125	1.62e-07	9	cg10608596	ZNF833
	19	11784647	11785126	11784774	1.62e-07	9	cg15209566	ZNF833
	19	11784647	11785126	11784761	1.62e-07	9	cg21771200	ZNF833
	19	11784647	11785126	11784708	1.62e-07	9	cg25394203	ZNF833
	19	11784647	11785126	11784731	1.62e-07	9	cg26590664	ZNF833
	19	11784647	11785126	11784672	1.62e-07	9	cg26772540	ZNF833
	15	67228722	67228987	67228757	6.68e-07	4	cg09169796	-
	15	67228722	67228987	67228986	6.68e-07	4	cg17174814	-
	15	67228722	67228987	67228949	6.68e-07	4	cg20560283	-
	15	67228722	67228987	67228722	6.68e-07	4	cg26795333	-
Source 3, secondary particles	6	29594830	29595662	29595335	3.8e-06	13	cg02014853	GABBR1
	6	29594830	29595662	29595194	3.8e-06	13	cg05812266	GABBR1
	6	29594830	29595662	29595653	3.8e-06	13	cg06078334	GABBR1
	6	29594830	29595662	29595299	3.8e-06	13	cg08093277	GABBR1
	6	29594830	29595662	29595315	3.8e-06	13	cg08862148	GABBR1
	6	29594830	29595662	29595506	3.8e-06	13	cg15385139	GABBR1
	6	29594830	29595662	29595661	3.8e-06	13	cg18344922	GABBR1
	6	29594830	29595662	29595491	3.8e-06	13	cg20997792	GABBR1
	6	29594830	29595662	29595002	3.8e-06	13	cg21100518	GABBR1
	6	29594830	29595662	29594830	3.8e-06	13	cg21879791	GABBR1
	6	29594830	29595662	29595016	3.8e-06	13	cg23732781	GABBR1
	6	29594830	29595662	29595196	3.8e-06	13	cg24302412	GABBR1
	6	29594830	29595662	29595347	3.8e-06	13	cg25729445	GABBR1
	16	8806531	8807044	8806756	8.07e-06	12	cg00220102	ABAT
	16	8806531	8807044	8806753	8.07e-06	12	cg00231389	ABAT
	16	8806531	8807044	8807011	8.07e-06	12	cg01221157	ABAT
	16	8806531	8807044	8806531	8.07e-06	12	cg01881182	ABAT
	16	8806531	8807044	8806966	8.07e-06	12	cg04332619	ABAT
	16	8806531	8807044	8807026	8.07e-06	12	cg05372963	ABAT
	16	8806531	8807044	8806663	8.07e-06	12	cg08241330	ABAT
	16	8806531	8807044	8806690	8.07e-06	12	cg08834902	ABAT
	16	8806531	8807044	8807018	8.07e-06	12	cg10292855	ABAT
	16	8806531	8807044	8806569	8.07e-06	12	cg16586594	ABAT
	16	8806531	8807044	8806586	8.07e-06	12	cg26778345	ABAT
	16	8806531	8807044	8807043	8.07e-06	12	cg26915924	ABAT
	6	33048254	33048486	33048286	0.000413339	5	cg09234582	HLA-DPB1
	6	33048254	33048486	33048310	0.000413339	5	cg13349035	HLA-DPB1
	6	33048254	33048486	33048485	0.000413339	5	cg17588455	HLA-DPB1
	6	33048254	33048486	33048254	0.000413339	5	cg19053046	HLA-DPB1
	6	33048254	33048486	33048291	0.000413339	5	cg25045942	HLA-DPB1
	10	32216031	32216391	32216066	0.000519452	5	cg03015672	ARHGAP12
	10	32216031	32216391	32216031	0.000519452	5	cg04359828	ARHGAP12
	10	32216031	32216391	32216101	0.000519452	5	cg09642378	ARHGAP12
	10	32216031	32216391	32216359	0.000519452	5	cg22706007	ARHGAP12
	10	32216031	32216391	32216390	0.000519452	5	cg26784012	ARHGAP12
	11	6291879	6292312	6291927	0.00195001	4	cg04467334	CCKBR
	11	6291879	6292312	6292311	0.00195001	4	cg04585209	CCKBR
	11	6291879	6292312	6291879	0.00195001	4	cg19364351	CCKBR
	11	6291879	6292312	6291951	0.00195001	4	cg26313599	CCKBR
Source 4, coal burning and heavy fuel oil combustion	16	8806531	8807044	8806756	2.79e-07	13	cg00220102	ABAT
	16	8806531	8807044	8806753	2.79e-07	13	cg00231389	ABAT
	16	8806531	8807044	8807011	2.79e-07	13	cg01221157	ABAT
	16	8806531	8807044	8806531	2.79e-07	13	cg01881182	ABAT
	16	8806531	8807044	8806966	2.79e-07	13	cg04332619	ABAT
	16	8806531	8807044	8807026	2.79e-07	13	cg05372963	ABAT
	16	8806531	8807044	8806359	2.79e-07	13	cg07336964	ABAT
	16	8806531	8807044	8806663	2.79e-07	13	cg08241330	ABAT
	16	8806531	8807044	8806690	2.79e-07	13	cg08834902	ABAT
	16	8806531	8807044	8807018	2.79e-07	13	cg10292855	ABAT
	16	8806531	8807044	8806569	2.79e-07	13	cg16586594	ABAT
	16	8806531	8807044	8806586	2.79e-07	13	cg26778345	ABAT
	16	8806531	8807044	8807043	2.79e-07	13	cg26915924	ABAT
	6	29594830	29595662	29595335	1.99e-06	13	cg02014853	GABBR1
	6	29594830	29595662	29595194	1.99e-06	13	cg05812266	GABBR1
	6	29594830	29595662	29595653	1.99e-06	13	cg06078334	GABBR1
	6	29594830	29595662	29595299	1.99e-06	13	cg08093277	GABBR1
	6	29594830	29595662	29595315	1.99e-06	13	cg08862148	GABBR1
	6	29594830	29595662	29595506	1.99e-06	13	cg15385139	GABBR1
	6	29594830	29595662	29595661	1.99e-06	13	cg18344922	GABBR1
	6	29594830	29595662	29595491	1.99e-06	13	cg20997792	GABBR1
	6	29594830	29595662	29595002	1.99e-06	13	cg21100518	GABBR1
	6	29594830	29595662	29594830	1.99e-06	13	cg21879791	GABBR1
	6	29594830	29595662	29595016	1.99e-06	13	cg23732781	GABBR1
	6	29594830	29595662	29595196	1.99e-06	13	cg24302412	GABBR1
	6	29594830	29595662	29595347	1.99e-06	13	cg25729445	GABBR1
	10	32216031	32216391	32216066	0.000147148	5	cg03015672	ARHGAP12
	10	32216031	32216391	32216031	0.000147148	5	cg04359828	ARHGAP12
	10	32216031	32216391	32216101	0.000147148	5	cg09642378	ARHGAP12
	10	32216031	32216391	32216359	0.000147148	5	cg22706007	ARHGAP12
	10	32216031	32216391	32216390	0.000147148	5	cg26784012	ARHGAP12
	6	33048254	33048486	33048286	0.000274524	5	cg09234582	HLA-DPB1
	6	33048254	33048486	33048310	0.000274524	5	cg13349035	HLA-DPB1
	6	33048254	33048486	33048485	0.000274524	5	cg17588455	HLA-DPB1
	6	33048254	33048486	33048254	0.000274524	5	cg19053046	HLA-DPB1
	6	33048254	33048486	33048291	0.000274524	5	cg25045942	HLA-DPB1
	5	43037285	43037667	43037411	0.000401325	5	cg01817364	-
	5	43037285	43037667	43037285	0.000401325	5	cg04268624	-
	5	43037285	43037667	43037666	0.000401325	5	cg16639692	-
	5	43037285	43037667	43037519	0.000401325	5	cg23810282	-
	5	43037285	43037667	43037517	0.000401325	5	cg24177393	-
	8	145654565	145654855	145654565	0.00142385	4	cg01285435	VPS28;NFKBIL2
	8	145654565	145654855	145654635	0.00142385	4	cg05807444	VPS28;NFKBIL2
	8	145654565	145654855	145654854	0.00142385	4	cg16499645	VPS28;NFKBIL2
	8	145654565	145654855	145654605	0.00142385	4	cg26440467	VPS28;NFKBIL2
	11	6291879	6292312	6291927	0.00142511	4	cg04467334	CCKBR
	11	6291879	6292312	6292311	0.00142511	4	cg04585209	CCKBR
	11	6291879	6292312	6291879	0.00142511	4	cg19364351	CCKBR
	11	6291879	6292312	6291951	0.00142511	4	cg26313599	CCKBR
Abbreviations: DMR, differently methylated region; IQR, interquartile range; Chr, chromosome
a The University of California Santa Cruz UCSC database (GRCh37/hg19)
bNumber of probes in the regions
																															CACNA1C	CACNA1C	CACNA1C	CACNA1C	CACNA1C	CACNA1C	CACNA1C	CACNA1C	CACNA1C	CACNA1C	CACNA1C

## Sheet: Table S6
Table S6. The significant pathways due to each PMC using the Ingenuity Pathway Analysis. a
PMCs	Pathways	p-value	N b	genes
Br	Protein Kinase A Signaling	0.0008	7	CDC25A;PPP1CC;MYL12B;NTN1;PTPN18;DUSP3;ADD1
	RhoA Signaling	0.013	3	MYL12B;PFN3;PLD1
Ca	Glioma Invasiveness Signaling	0.00030003	3	MRAS;RHOQ;ITGAV
	UVA-Induced MAPK Signaling	0.00120012	3	TNKS;MRAS;MAPK14
	HMGB1 Signaling	0.00140014	3	MRAS;MAPK14;RHOQ
	Cholecystokinin/Gastrin-mediated Signaling	0.00210021	3	MRAS;MAPK14;RHOQ
	Role of Tissue Factor in Cancer	0.00210021	3	MRAS;MAPK14;ITGAV
	Germ Cell-Sertoli Cell Junction Signaling	0.00530053	3	MRAS;MAPK14;RHOQ
	Insulin Receptor Signaling	0.00690069	3	GRB10;MRAS;RHOQ
	PPARα/RXRα Activation	0.00750075	3	MRAS;MAPK14;CHD5
	mTOR Signaling	0.00940094	3	AKT1S1;MRAS;RHOQ
	IL-8 Signaling	0.010101	3	MRAS;RHOQ;ITGAV
	Role of Osteoblasts Osteoclasts and Chondrocytes in Rheumatoid Arthritis	0.0155015	3	WNT9B;CSNK1A1;MAPK14
	AMPK Signaling	0.0207021	3	AKT1S1;MRAS;MAPK14
	Role of NFAT in Cardiac Hypertrophy	0.0242024	3	MRAS;CSNK1A1;MAPK14
	Cardiac Hypertrophy Signaling	0.0311031	3	MRAS;MAPK14;RHOQ
	Role of Macrophages Fibroblasts and Endothelial Cells in Rheumatoid Arthritis	0.0317032	3	MRAS;CSNK1A1;MAPK14
	Thrombin Signaling	0.0317032	3	MRAS;MAPK14;RHOQ
Cu	3-phosphoinositide Biosynthesis	0.00410082	4	PPP1CC;DUSP8;PPP4R1;DUSP14
	D-myo-inositol (1456)-Tetrakisphosphate Biosynthesis	0.00530106	3	PPP1CC;DUSP8;PPP4R1
	D-myo-inositol (3456)-tetrakisphosphate Biosynthesis	0.00530106	3	PPP1CC;DUSP8;PPP4R1
EC	Role of NFAT in Cardiac Hypertrophy	0.0475	3	HDAC9;HDAC4;PRKAG2
	Telomerase Signaling	0.0076	3	HDAC9;HDAC4;PPP2R2C
	Tight Junction Signaling	0.012	3	PRKAG2;PPP2R2C;MARK2
	Cellular Effects of Sildenafil	0.0099	3	PPP1R12B;PABPC4;PRKAG2
	Osteoarthritis Pathway	0.0027	4	PTH1R;HDAC4;PRKAG2;TCF3
	Wnt/β-catenin Signaling	0.0333	3	PPP2R2C;TCF3;MARK2
	Cyclins and Cell Cycle Regulation	0.0022	3	HDAC9;HDAC4;PPP2R2C
	Axonal Guidance Signaling	0.0441	5	ROCK1;PRKAG2;SEMA4B;PLXNC1;FES
Fe	Gap Junction Signaling	0.02511	3	TUBA1C;PLCH2;PRKAR1B
	Dopamine-DARPP32 Feedback in cAMP Signaling	0.0459184	3	ATP2A1;PLCH2;PRKAR1B
K	Non-Small Cell Lung Cancer Signaling	0.004002	3	ITPR2;RASSF5;FGFR4
	HIF1α Signaling	0.0044022	3	SLC2A1;FGFR4;MMP17
	HIPPO signaling	0.00550275	3	PARD3;PPM1L;WWTR1
	Molecular Mechanisms of Cancer	0.0168084	5	RASGRF1;BMP3;LRP1;FGFR4;ARHGEF4
	Role of Osteoblasts Osteoclasts and Chondrocytes in Rheumatoid Arthritis	0.0329165	3	BMP3;LRP1;FGFR4
	Superpathway of Inositol Phosphate Compounds	0.0385193	3	PDCD1;FGFR4;PTPN7
	AMPK Signaling	0.0432216	3	PPM1L;SLC2A1;FGFR4
	Colorectal Cancer Metastasis Signaling	0.0435218	3	LRP1;FGFR4;MMP17
	CREB Signaling in Neurons	0.0481241	3	ITPR2;FGFR4;GRIK1
Ni	Basal Cell Carcinoma Signaling	0.00560336	3	BMP3;SHH;WNT5B
	Adipogenesis pathway	0.0156094	3	EBF1;NFATC4;CTNNBIP1
	Protein Kinase A Signaling	0.0247148	5	RYR1;CDC23;NFATC4;CREB5;SHH
	B Cell Receptor Signaling	0.0251151	3	EBF1;NFATC4;CREB5
NO3-	PPARα/RXRα Activation	0	6	ADCY9;IKBKB;GNAS;SMAD3;MAP2K1;PRKAR1B
	Colorectal Cancer Metastasis Signaling	0	6	ADCY9;GNAS;SMAD3;MAP2K1;PRKAR1B;RHOU
	cAMP-mediated signaling	0.00040028	6	ADCY9;PDE8A;GNAS;MAP2K1;PRKAR1B;CAMK1D
	RAR Activation	0.00050035	5	ADCY9;SMARCA2;CITED2;SMAD3;PRKAR1B
	IL-1 Signaling	0.00060042	4	ADCY9;IKBKB;GNAS;PRKAR1B
	Thrombin Signaling	0.00060042	6	ADCY9;IKBKB;GNAS;MAP2K1;RHOU;CAMK1D
	CXCR4 Signaling	0.00080056	5	ADCY9;CXCR4;GNAS;MAP2K1;RHOU
	Melanocyte Development and Pigmentation Signaling	0.00090063	4	ADCY9;GNAS;MAP2K1;PRKAR1B
	Gs alpha Signaling	0.0010007	4	ADCY9;GNAS;MAP2K1;PRKAR1B
	Protein Kinase A Signaling	0.00130091	7	ADCY9;PDE8A;GNAS;SMAD3;MAP2K1;PRKAR1B;DUSP3
	CDK5 Signaling	0.00140098	4	ADCY9;GNAS;MAP2K1;PRKAR1B
	PPAR Signaling	0.00290203	3	IKBKB;CITED2;MAP2K1
	Corticotropin Releasing Hormone Signaling	0.00290203	4	ADCY9;GNAS;MAP2K1;PRKAR1B
	GABA Receptor Signaling	0.0030021	3	ADCY9;GNAS;GABRB2
	Phospholipase C Signaling	0.00330231	5	ADCY9;GNAS;MAP2K1;RHOU;PEBP1
	Cardiac β-adrenergic Signaling	0.00330231	4	ADCY9;PDE8A;GNAS;PRKAR1B
	GNRH Signaling	0.00340238	4	ADCY9;GNAS;MAP2K1;PRKAR1B
	Cardiac Hypertrophy Signaling	0.00340238	5	ADCY9;GNAS;MAP2K1;PRKAR1B;RHOU
	Regulation of IL-2 Expression in Activated and Anergic T Lymphocytes	0.00350245	3	IKBKB;SMAD3;MAP2K1
	Relaxin Signaling	0.0040028	4	ADCY9;PDE8A;MAP2K1;PRKAR1B
	Gap Junction Signaling	0.00530371	4	ADCY9;MAP2K1;PRKAR1B;CAV1
	Gq alpha Signaling	0.00550385	4	IKBKB;GNAS;MAP2K1;RHOU
	Leptin Signaling in Obesity	0.00630441	3	ADCY9;MAP2K1;PRKAR1B
	Gustation Pathway	0.00630441	3	ADCY9;PDE8A;PRKAR1B
	eNOS Signaling	0.00710497	4	ADCY9;GNAS;PRKAR1B;CAV1
	Molecular Mechanisms of Cancer	0.00720504	6	ADCY9;GNAS;SMAD3;MAP2K1;PRKAR1B;RHOU
	Alpha Adrenergic Signaling	0.00720504	3	ADCY9;MAP2K1;PRKAR1B
	IL-6 Signaling	0.00730511	3	IKBKB;COL1A1;MAP2K1
	G-Protein Coupled Receptor Signaling	0.00790553	5	ADCY9;IKBKB;PDE8A;GNAS;PRKAR1B
	Chronic Myeloid Leukemia Signaling	0.0107075	3	IKBKB;SMAD3;MAP2K1
	AMPK Signaling	0.0118083	4	SMARCA2;GNAS;TSC1;PRKAR1B
	GPCR-Mediated Nutrient Sensing in Enteroendocrine Cells	0.0124087	3	ADCY9;GNAS;PRKAR1B
	Hepatic Cholestasis	0.0125088	3	ADCY9;IKBKB;PRKAR1B
	PI3K/AKT Signaling	0.0126088	3	IKBKB;TSC1;MAP2K1
	CREB Signaling in Neurons	0.0131092	4	ADCY9;GNAS;MAP2K1;PRKAR1B
	Gi alpha Signaling	0.0140098	3	ADCY9;PRKAR1B;CAV1
	Role of NFAT in Cardiac Hypertrophy	0.0142099	4	ADCY9;GNAS;PRKAR1B;CAMK1D
	Androgen Signaling	0.0148104	3	GNAS;SMAD3;PRKAR1B
	Renin-Angiotensin Signaling	0.0189132	3	ADCY9;MAP2K1;PRKAR1B
	Nitric Oxide Signaling in the Cardiovascular System	0.020014	3	MAP2K1;PRKAR1B;CAV1
	Ephrin Receptor Signaling	0.0246172	3	CXCR4;GNAS;MAP2K1
	Integrin Signaling	0.025718	3	MAP2K1;CAV1;RHOU
	Production of Nitric Oxide and Reactive Oxygen Species in Macrophages	0.0263184	3	IKBKB;MAP2K1;RHOU
	P2Y Purigenic Receptor Signaling Pathway	0.027119	3	ADCY9;MAP2K1;PRKAR1B
	IL-8 Signaling	0.0347243	3	IKBKB;GNAS;RHOU
OC	Dopamine-DARPP32 Feedback in cAMP Signaling	0.0474332	3	ADCY9;GNAS;PRKAR1B
	Fcγ Receptor-mediated Phagocytosis in Macrophages and Monocytes	0.00470376	3	ACTG1;PLD6;PRKCA
	Cyclins and Cell Cycle Regulation	0.00640512	3	SKP1;CCND1;CDK6
	Non-Small Cell Lung Cancer Signaling	0.00930745	3	CCND1;CDK6;PRKCA
	Glioma Signaling	0.0248199	3	CCND1;CDK6;PRKCA
	IL-8 Signaling	0.0414331	3	CCND1;PLD6;PRKCA
	RhoGDI Signaling	0.0457366	3	ACTG1;ACTR3;PRKCA
Pb	3-phosphoinositide Biosynthesis	0.00760076	3	DUSP13;PPP4C;FYN
	Superpathway of Inositol Phosphate Compounds	0.0176018	3	DUSP13;PPP4C;FYN
Si	Androgen Signaling *	0.015722	3	TBP;SMAD3;GNB1
	Huntington's Disease Signaling	0.0230322	4	SOS1;TBP;GNB1;CASP6
	Thrombin Signaling	0.0232325	4	RHOF;SOS1;TBP;GNB1
	Protein Ubiquitination Pathway	0.0351492	3	USP48;USP32;USP12
	Ephrin Receptor Signaling	0.0389545	3	SOS1;GNB1;EFNA4
	Regulation of the Epithelial-Mesenchymal Transition Pathway	0.041458	3	SOS1;SMAD3;PSEN1
	RhoGDI Signaling	0.0459644	3	RHOF;ARHGDIA;GNB1
SO42-	3-phosphoinositide Biosynthesis	0.00520781	3	ERBB2;DUSP13;PTPRO
	Superpathway of Inositol Phosphate Compounds	0.0128192	3	ERBB2;DUSP13;PTPRO
	Protein Kinase A Signaling	0.0274412	4	PDE4C;ROCK1;PTPRO;DCC
V	B Cell Receptor Signaling	0.000400641	5	EBF1;PIK3CD;VAV2;CREB5;NFATC1
	ERK/MAPK Signaling	0.00120192	4	PIK3CD;CREB5;NFATC1;PPP1R14B
	T Cell Receptor Signaling	0.00200321	3	PIK3CD;VAV2;NFATC1
	PKC theta Signaling in T Lymphocytes	0.00260417	3	PIK3CD;VAV2;NFATC1
	Calcium Signaling	0.00310497	3	GRIN2B;CREB5;NFATC1
	fMLP Signaling in Neutrophils	0.00390625	3	PIK3CD;NFATC1;GNG4
	Glucocorticoid Receptor Signaling	0.00410657	4	PIK3CD;TAF6L;NFATC1;GTF2H1
	PI3K Signaling in B Lymphocytes	0.00450721	3	PIK3CD;VAV2;NFATC1
	Human Embryonic Stem Cell Pluripotency	0.00510817	3	PIK3CD;WNT3;S1PR5
	CREB Signaling in Neurons	0.00530849	4	GRIN2B;PIK3CD;CREB5;GNG4
	Huntington's Disease Signaling	0.00560897	4	GRIN2B;PIK3CD;CREB5;GNG4
	Leukocyte Extravasation Signaling	0.00590946	3	PIK3CD;VAV2;DLC1
	Aldosterone Signaling in Epithelial Cells	0.00600962	3	DNAJC11;PIK3CD;ASIC2
	Synaptic Long Term Potentiation	0.00620994	3	GRIN2B;CREB5;PPP1R14B
	Role of NFAT in Regulation of the Immune Response	0.00691106	3	PIK3CD;NFATC1;GNG4
	Tec Kinase Signaling	0.00691106	3	PIK3CD;VAV2;GNG4
	Role of Macrophages Fibroblasts and Endothelial Cells in Rheumatoid Arthritis	0.00751202	4	PIK3CD;CREB5;NFATC1;WNT3
	Protein Kinase A Signaling	0.00771234	5	CREB5;NFATC1;GNG4;AKAP8;PPP1R14B
	P2Y Purigenic Receptor Signaling Pathway	0.00791266	3	PIK3CD;CREB5;GNG4
	Ephrin Receptor Signaling	0.0083133	3	GRIN2B;CREB5;GNG4
	RAR Activation	0.010016	3	PIK3CD;NR2F2;GTF2H1
	RhoGDI Signaling	0.0101162	3	DLC1;GNG4;DGKZ
	Gq alpha Signaling	0.0120192	3	PIK3CD;NFATC1;GNG4
	Role of Osteoblasts Osteoclasts and Chondrocytes in Rheumatoid Arthritis	0.018129	3	PIK3CD;NFATC1;WNT3
	Dopamine-DARPP32 Feedback in cAMP Signaling	0.0183293	3	GRIN2B;CREB5;PPP1R14B
	Phospholipase C Signaling	0.028145	3	CREB5;NFATC1;GNG4
	Axonal Guidance Signaling	0.030649	5	PIK3CD;NFATC1;GNG4;WNT3;SHANK2
Zn	CTLA4 Signaling in Cytotoxic T Lymphocytes	0.0037063	3	PPP2R5C;PTPN6;AKT1
	TR/RXR Activation	0.00410698	3	ATP2A1;SREBF2;AKT1
	PI3K/AKT Signaling	0.00761294	3	THEM4;PPP2R5C;AKT1
	Production of Nitric Oxide and Reactive Oxygen Species in Macrophages	0.0177301	3	PPP2R5C;PTPN6;AKT1
	Molecular Mechanisms of Cancer	0.0190324	5	CCND3;WNT1;SHH;AKT1;ARHGEF10
	ILK Signaling	0.0195332	3	PPP2R5C;FERMT2;AKT1
	Wnt β-catenin Signaling	0.0280477	3	WNT1;PPP2R5C;AKT1
	Protein Kinase A Signaling	0.0494841	4	NTN1;PTPN6;SHH;EYA1
Abbreviations: Br, Bromine; Ca, Calcium; Cu, copper; Fe, iron; K, potassium; Ni, nickel; NO3-, nitrate; OC, organic carbon; Si, silicon; SO42-, sulfate; V, vanadium; Zn, zinc
a We defined significant pathways if p-value <0.05 and gene set contains ≥3genes.
bNumber of genes in the pathways

## Sheet: Table S7
Table S7. The significant pathways due to each source using the Ingenuity Pathway Analysis. a
Sources	Pathways	p-value	N b	genes
Source 1, biomass burning	Caveolar-mediated Endocytosis Signaling	0.0015	3	INSR;ITGB2;ITGB3
	Estrogen Receptor Signaling	0.0068	3	TAF6L;POLR2A;TAF3
	PTEN Signaling	0.0261	3	INSR;INPP5B;CSNK2B
	Insulin Receptor Signaling	0.0296	3	INSR;TSC2;EIF2B4
	ILK Signaling	0.0366	3	ITGB2;MYH9;ITGB3
	mTOR Signaling	0.038	3	INSR;TSC2;DDIT4
	RAR Activation	0.0423	3	NR2F6;CITED2;CSNK2B
	IL-8 Signaling	0.043	3	ITGB2;RHOF;ITGB3
Source 3, secondary particles	PTEN Signaling	0.0287057	3	INSR;GSK3A;INPP5B
	ILK Signaling	0.0384077	3	GSK3A;MYH9;ITGB3
Source 4, coal burning and heavy fuel oil combustion	Caveolar-mediated Endocytosis Signaling	0.00120036	3	INSR;ITGB2;ITGB3
	Estrogen Receptor Signaling	0.00620186	3	TAF6L;POLR2A;TAF3
	PTEN Signaling	0.0284085	3	INSR;INPP5B;CSNK2B
	Insulin Receptor Signaling	0.0305092	3	INSR;TSC2;EIF2B4
	mTOR Signaling	0.0363109	3	INSR;TSC2;DDIT4
	ILK Signaling	0.036811	3	ITGB2;MYH9;ITGB3
	IL-8 Signaling	0.0372112	3	ITGB2;RHOF;ITGB3
a We defined significant pathways if p-value <0.05 and gene set contains ≥3genes.
bNumber of genes in the pathways
